# Supplementary material for: (E)-1-(4-Meth­oxy­benzyl­idene)-2-phenyl­hydrazine
Source: Acta Crystallogr Sect E Struct Rep Online. 2010 Jul 3;66(Pt 8):o1887. doi: 10.1107/S160053681002533X (PMC3007545; doi:10.1107/S160053681002533X)
Supplement: Supplementary file 1 [file e-66-o1887-sup1.cif]

##############################################################################
###                                                                        ###
###        Electronic paper (Acta Crystallographica Section E)             ###
###                                                                        ###
##############################################################################
#                                                                            #
# This CIF contains the data in a paper accepted for publication in Acta     #
# Crystallographica Section E. It conforms to the requirements of Notes      #
# for Authors for Section E, and has been peer reviewed under the auspices   #
# of the IUCr Commission on Journals.                                        #
#                                                                            #
# Full details of the Crystallographic Information File format               #
# are given in the paper "The Crystallographic Information File (CIF):       #
# a New Standard Archive File for Crystallography" by S. R. Hall, F. H.      #
# Allen and I. D. Brown [Acta Cryst. (1991), A47, 655-685].                  #
#                                                                            #
# The current version of the core CIF dictionary is obtainable from          #
# ftp://ftp.iucr.org/pub/cif_core.dic. The current version number is 2.4.    #
#                                                                            #
# Software is freely available for graphical display of the structure(s) in  #
# this CIF.  For information consult the CIF home page http://www.iucr.org/  #
# cif/home.html                                                              #
#                                                                            #
# This file may be used for bona fide research purposes within the           #
# scientific community so long as proper attribution is given to the journal # 
# article from which it was obtained.                                        #
#                                                                            #
##############################################################################
                                             
data_global
_audit_creation_method     ?
_journal_date_recd_electronic     2010-06-27
_journal_date_accepted     2010-06-28
_journal_name_full     'Acta Crystallographica, Section E'
_journal_year     2010
_journal_volume     66
_journal_issue      8
_journal_page_first     o1887
_journal_page_last     o1887
_journal_paper_category     QO
_journal_coeditor_code     HB5529
_publ_contact_author
;
Muhammad Nawaz Tahir
University of Sargodha
Department of Physics
Sargodha
Pakistan
;
_publ_contact_author_email     'dmntahir_uos@yahoo.com'
_publ_contact_author_fax     '0092 48 32 22 121'
_publ_contact_author_phone     '0092 48 92 30 914'
_publ_section_title
;
(<i>E</i>)-1-(4-Methoxybenzylidene)-2-phenylhydrazine
;
loop_
    _publ_author_name
    _publ_author_address
    'Muhammad Mufakkar'
;
Department of Chemistry
Government College University
Lahore
Pakistan
;
    'Tahir, M. Nawaz'
;
Department of Physics
University of Sargodha
Sargodha
Pakistan
;
    'Muhammad Ilyas Tariq'
;
Department of Chemistry
University of Sargodha
Sargodha
Pakistan
;
    'Shahbaz Ahmad'
;
Department of Chemistry
University of Sargodha
Sargodha
Pakistan
;
    'Muhammad Sarfraz'
;
Department of Chemistry
University of Sargodha
Sargodha
Pakistan
;
data_I
_audit_creation_method     SHELXL-97
_chemical_name_systematic
;
(<i>E</i>)-1-(4-Methoxybenzylidene)-2-phenylhydrazine
;
_chemical_name_common     ?
_chemical_formula_moiety     'C14 H14 N2 O'
_chemical_formula_sum     'C14 H14 N2 O'
_chemical_formula_iupac     'C14 H14 N2 O'
_chemical_formula_weight     226.27
_symmetry_cell_setting     monoclinic
_symmetry_space_group_name_H-M     'P 21/n'
_symmetry_space_group_name_Hall     '-P 2yn'
loop_
    _symmetry_equiv_pos_site_id
    _symmetry_equiv_pos_as_xyz
    1 x,y,z
    2 1/2-x,1/2+y,1/2-z
    3 -x,-y,-z
    4 1/2+x,1/2-y,1/2+z
_cell_length_a     5.8021(2)
_cell_length_b     7.5819(2)
_cell_length_c     27.7907(9)
_cell_angle_alpha     90
_cell_angle_beta     95.8080(10)
_cell_angle_gamma     90
_cell_volume     1216.26(7)
_cell_formula_units_Z     4
_cell_measurement_reflns_used     2257
_cell_measurement_theta_min     2.79
_cell_measurement_theta_max     28.36
_cell_measurement_temperature     296(2)
_exptl_crystal_description     'cut needle'
_exptl_crystal_colour     yellow
_exptl_crystal_size_max     0.30
_exptl_crystal_size_mid     0.16
_exptl_crystal_size_min     0.14
_exptl_crystal_density_diffrn     1.236
_exptl_crystal_density_meas     ?
_exptl_crystal_density_method     'not measured'
_exptl_crystal_F_000     480
_exptl_absorpt_coefficient_mu     0.079
_exptl_absorpt_correction_type     multi-scan
_exptl_absorpt_process_details     '(SADABS; Bruker, 2005)'
_exptl_absorpt_correction_T_min     0.942
_exptl_absorpt_correction_T_max     0.959
_exptl_special_details
;
;
_diffrn_ambient_temperature     296(2)
_diffrn_radiation_type     MoK\a
_diffrn_radiation_wavelength     0.71073
_diffrn_radiation_source     'fine-focus sealed tube'
_diffrn_radiation_monochromator     graphite
_diffrn_measurement_device_type     'Bruker Kappa APEXII CCD'
_diffrn_measurement_method     \w
_diffrn_detector_area_resol_mean     8.20
_diffrn_reflns_number     18675
_diffrn_reflns_av_R_equivalents     0.0282
_diffrn_reflns_av_sigmaI/netI     0.0217
_diffrn_reflns_theta_min     2.79
_diffrn_reflns_theta_max     28.36
_diffrn_reflns_theta_full     28.36
_diffrn_measured_fraction_theta_max     0.998
_diffrn_measured_fraction_theta_full     0.998
_diffrn_reflns_limit_h_min     -7
_diffrn_reflns_limit_h_max     7
_diffrn_reflns_limit_k_min     -9
_diffrn_reflns_limit_k_max     10
_diffrn_reflns_limit_l_min     -37
_diffrn_reflns_limit_l_max     37
_diffrn_standards_number     0
_diffrn_standards_interval_count     ?
_diffrn_standards_interval_time     ?
_diffrn_standards_decay_%     ?
_refine_special_details
;
Refinement of <i>F</i>^2^ against ALL reflections. The weighted <i>R</i>-factor
<i>wR</i> and goodness of fit <i>S</i> are based on <i>F</i>^2^, conventional
<i>R</i>-factors <i>R</i> are based on <i>F</i>, with <i>F</i> set to zero for
negative <i>F</i>^2^. The threshold expression of <i>F</i>^2^ >
\s(<i>F</i>^2^) is used only for calculating <i>R</i>-factors(gt) <i>etc</i>.
and is not relevant to the choice of reflections for refinement.
<i>R</i>-factors based on <i>F</i>^2^ are statistically about twice as large
as those based on <i>F</i>, and <i>R</i>- factors based on ALL data will be
even larger.
;
_reflns_number_total     3004
_reflns_number_gt     2257
_reflns_threshold_expression     I>2\s(I)
_refine_ls_structure_factor_coef     Fsqd
_refine_ls_matrix_type     full
_refine_ls_R_factor_all     0.0627
_refine_ls_R_factor_gt     0.0447
_refine_ls_wR_factor_gt     0.1113
_refine_ls_wR_factor_ref     0.1241
_refine_ls_goodness_of_fit_ref     1.013
_refine_ls_restrained_S_all     1.013
_refine_ls_number_reflns     3004
_refine_ls_number_parameters     155
_refine_ls_number_restraints     0
_refine_ls_hydrogen_treatment     constr
_refine_ls_weighting_scheme     calc
_refine_ls_weighting_details
         'calc w=1/[\s^2^(Fo^2^)+(0.0582P)^2^+0.2017P] where P=(Fo^2^+2Fc^2^)/3'
_atom_sites_solution_hydrogens     geom
_atom_sites_solution_primary     direct
_atom_sites_solution_secondary     difmap
_refine_ls_shift/su_max     0.000
_refine_ls_shift/su_mean     0.000
_refine_diff_density_max     0.174
_refine_diff_density_min     -0.157
loop_
    _atom_type_symbol
    _atom_type_description
    _atom_type_scat_dispersion_real
    _atom_type_scat_dispersion_imag
    _atom_type_scat_source
    'C' 'C' 0.0033 0.0016
                         'International Tables Vol C Tables 4.2.6.8 and 6.1.1.4'
    'H' 'H' 0.0000 0.0000
                         'International Tables Vol C Tables 4.2.6.8 and 6.1.1.4'
    'N' 'N' 0.0061 0.0033
                         'International Tables Vol C Tables 4.2.6.8 and 6.1.1.4'
    'O' 'O' 0.0106 0.0060
                         'International Tables Vol C Tables 4.2.6.8 and 6.1.1.4'
_computing_data_collection     'APEX2 (Bruker, 2009)'
_computing_cell_refinement     'SAINT (Bruker, 2009)'
_computing_data_reduction     'SAINT'
_computing_structure_solution     'SHELXS97 (Sheldrick, 2008)'
_computing_structure_refinement     'SHELXL97 (Sheldrick, 2008)'
_computing_molecular_graphics
                  'ORTEP-3 for Windows (Farrugia, 1997) and PLATON (Spek, 2009)'
_computing_publication_material
;
WinGX (Farrugia, 1999) and PLATON (Spek, 2009)
;
loop_
    _atom_site_type_symbol
    _atom_site_label
    _atom_site_fract_x
    _atom_site_fract_y
    _atom_site_fract_z
    _atom_site_U_iso_or_equiv
    _atom_site_thermal_displace_type
    _atom_site_calc_flag
    _atom_site_refinement_flags
    _atom_site_occupancy
    O O1 0.58571(17) 0.12817(13) 0.05523(3) 0.0593(3) Uani . . 1.000
    N N1 1.0199(2) 0.27807(16) 0.32418(4) 0.0576(4) Uani . . 1.000
    N N2 0.99619(18) 0.22429(14) 0.27710(4) 0.0475(3) Uani . . 1.000
    C C1 1.1991(2) 0.21880(15) 0.35653(4) 0.0431(4) Uani . . 1.000
    C C2 1.3896(2) 0.13069(16) 0.34188(5) 0.0486(4) Uani . . 1.000
    C C3 1.5625(2) 0.07433(18) 0.37608(6) 0.0594(5) Uani . . 1.000
    C C4 1.5495(3) 0.1038(2) 0.42465(6) 0.0659(5) Uani . . 1.000
    C C5 1.3613(3) 0.1917(2) 0.43908(5) 0.0616(5) Uani . . 1.000
    C C6 1.1872(2) 0.24896(17) 0.40553(5) 0.0520(4) Uani . . 1.000
    C C7 0.8064(2) 0.26802(16) 0.25267(4) 0.0458(4) Uani . . 1.000
    C C8 0.7500(2) 0.22464(14) 0.20197(4) 0.0404(3) Uani . . 1.000
    C C9 0.9001(2) 0.13387(15) 0.17420(4) 0.0436(4) Uani . . 1.000
    C C10 0.8384(2) 0.10202(16) 0.12601(4) 0.0458(4) Uani . . 1.000
    C C11 0.6270(2) 0.16101(15) 0.10379(4) 0.0438(4) Uani . . 1.000
    C C12 0.4738(2) 0.24744(16) 0.13072(4) 0.0458(4) Uani . . 1.000
    C C13 0.5363(2) 0.27705(16) 0.17934(4) 0.0449(4) Uani . . 1.000
    C C14 0.3755(3) 0.1915(3) 0.03100(5) 0.0771(6) Uani . . 1.000
    H H1 0.92065 0.35071 0.33393 0.0691 Uiso . . 1.000
    H H2 1.40053 0.10982 0.30922 0.0583 Uiso . . 1.000
    H H3 1.69010 0.01538 0.36620 0.0713 Uiso . . 1.000
    H H4 1.66685 0.06457 0.44740 0.0791 Uiso . . 1.000
    H H5 1.35170 0.21259 0.47179 0.0739 Uiso . . 1.000
    H H6 1.06052 0.30834 0.41570 0.0624 Uiso . . 1.000
    H H7 0.69829 0.33119 0.26824 0.0550 Uiso . . 1.000
    H H9 1.04277 0.09490 0.18855 0.0523 Uiso . . 1.000
    H H10 0.93876 0.04044 0.10807 0.0550 Uiso . . 1.000
    H H12 0.33060 0.28509 0.11628 0.0550 Uiso . . 1.000
    H H13 0.43235 0.33379 0.19749 0.0539 Uiso . . 1.000
    H H14A 0.24713 0.13841 0.04481 0.1156 Uiso . . 1.000
    H H14B 0.36847 0.16173 -0.00269 0.1156 Uiso . . 1.000
    H H14C 0.36828 0.31731 0.03446 0.1156 Uiso . . 1.000
loop_
    _atom_site_aniso_label
    _atom_site_aniso_U_11
    _atom_site_aniso_U_22
    _atom_site_aniso_U_33
    _atom_site_aniso_U_12
    _atom_site_aniso_U_13
    _atom_site_aniso_U_23
    O1 0.0679(6) 0.0706(6) 0.0389(5) 0.0039(5) 0.0023(4) -0.0054(4)
    N1 0.0616(7) 0.0695(7) 0.0400(6) 0.0237(6) -0.0038(5) -0.0104(5)
    N2 0.0537(6) 0.0484(6) 0.0398(6) 0.0048(4) 0.0018(5) -0.0027(4)
    C1 0.0458(6) 0.0395(6) 0.0431(7) 0.0005(5) 0.0004(5) -0.0025(5)
    C2 0.0480(7) 0.0464(6) 0.0512(7) -0.0004(5) 0.0045(5) -0.0080(5)
    C3 0.0476(7) 0.0518(7) 0.0771(10) 0.0065(6) -0.0020(7) -0.0102(7)
    C4 0.0627(9) 0.0603(8) 0.0690(10) 0.0073(7) -0.0207(7) -0.0022(7)
    C5 0.0714(9) 0.0650(9) 0.0458(8) 0.0017(7) -0.0066(7) -0.0033(6)
    C6 0.0560(7) 0.0546(8) 0.0452(7) 0.0065(6) 0.0035(6) -0.0055(5)
    C7 0.0503(7) 0.0449(6) 0.0421(7) 0.0051(5) 0.0038(5) -0.0012(5)
    C8 0.0444(6) 0.0370(5) 0.0400(6) -0.0027(4) 0.0048(5) 0.0016(4)
    C9 0.0412(6) 0.0434(6) 0.0462(7) 0.0004(5) 0.0044(5) 0.0036(5)
    C10 0.0465(6) 0.0467(6) 0.0458(7) 0.0008(5) 0.0125(5) -0.0029(5)
    C11 0.0509(7) 0.0430(6) 0.0376(6) -0.0061(5) 0.0050(5) -0.0006(5)
    C12 0.0413(6) 0.0495(7) 0.0457(7) -0.0009(5) -0.0004(5) -0.0010(5)
    C13 0.0435(6) 0.0460(6) 0.0456(7) 0.0027(5) 0.0070(5) -0.0024(5)
    C14 0.0929(12) 0.0906(12) 0.0443(8) 0.0169(10) -0.0095(8) -0.0024(8)
_geom_special_details
;
Bond distances, angles <i>etc</i>. have been calculated using the rounded
fractional coordinates. All su's are estimated from the variances of the
(full) variance-covariance matrix. The cell e.s.d.'s are taken into account in
the estimation of distances, angles and torsion angles
;
loop_
    _geom_bond_atom_site_label_1
    _geom_bond_atom_site_label_2
    _geom_bond_site_symmetry_1
    _geom_bond_site_symmetry_2
    _geom_bond_distance
    _geom_bond_publ_flag
    O1 C11 . . 1.3694(14) n
    O1 C14 . . 1.416(2) n
    N1 N2 . . 1.3641(16) n
    N1 C1 . . 1.3792(16) n
    N2 C7 . . 1.2776(16) n
    N1 H1 . . 0.8600 no
    C1 C6 . . 1.3894(18) no
    C1 C2 . . 1.3874(17) no
    C2 C3 . . 1.3782(19) no
    C3 C4 . . 1.378(2) no
    C4 C5 . . 1.373(2) no
    C5 C6 . . 1.374(2) no
    C7 C8 . . 1.4516(16) no
    C8 C13 . . 1.3903(16) no
    C8 C9 . . 1.4013(16) no
    C9 C10 . . 1.3722(16) no
    C10 C11 . . 1.3902(16) no
    C11 C12 . . 1.3836(16) no
    C12 C13 . . 1.3815(16) no
    C2 H2 . . 0.9300 no
    C3 H3 . . 0.9300 no
    C4 H4 . . 0.9300 no
    C5 H5 . . 0.9300 no
    C6 H6 . . 0.9300 no
    C7 H7 . . 0.9300 no
    C9 H9 . . 0.9300 no
    C10 H10 . . 0.9300 no
    C12 H12 . . 0.9300 no
    C13 H13 . . 0.9300 no
    C14 H14A . . 0.9600 no
    C14 H14B . . 0.9600 no
    C14 H14C . . 0.9600 no
loop_
    _geom_angle_atom_site_label_1
    _geom_angle_atom_site_label_2
    _geom_angle_atom_site_label_3
    _geom_angle_site_symmetry_1
    _geom_angle_site_symmetry_2
    _geom_angle_site_symmetry_3
    _geom_angle
    _geom_angle_publ_flag
    C11 O1 C14 . . . 117.60(10) n
    N2 N1 C1 . . . 121.61(11) n
    N1 N2 C7 . . . 115.47(11) n
    N2 N1 H1 . . . 119.00 no
    C1 N1 H1 . . . 119.00 no
    N1 C1 C2 . . . 122.42(11) n
    N1 C1 C6 . . . 118.45(11) n
    C2 C1 C6 . . . 119.14(11) no
    C1 C2 C3 . . . 119.53(12) no
    C2 C3 C4 . . . 121.14(13) no
    C3 C4 C5 . . . 119.26(14) no
    C4 C5 C6 . . . 120.46(13) no
    C1 C6 C5 . . . 120.47(12) no
    N2 C7 C8 . . . 123.68(11) n
    C9 C8 C13 . . . 117.82(10) no
    C7 C8 C9 . . . 123.66(10) no
    C7 C8 C13 . . . 118.52(10) no
    C8 C9 C10 . . . 120.57(11) no
    C9 C10 C11 . . . 120.55(11) no
    O1 C11 C12 . . . 124.15(11) n
    O1 C11 C10 . . . 115.96(10) n
    C10 C11 C12 . . . 119.89(10) no
    C11 C12 C13 . . . 119.12(11) no
    C8 C13 C12 . . . 121.99(11) no
    C1 C2 H2 . . . 120.00 no
    C3 C2 H2 . . . 120.00 no
    C2 C3 H3 . . . 119.00 no
    C4 C3 H3 . . . 119.00 no
    C3 C4 H4 . . . 120.00 no
    C5 C4 H4 . . . 120.00 no
    C4 C5 H5 . . . 120.00 no
    C6 C5 H5 . . . 120.00 no
    C1 C6 H6 . . . 120.00 no
    C5 C6 H6 . . . 120.00 no
    N2 C7 H7 . . . 118.00 no
    C8 C7 H7 . . . 118.00 no
    C8 C9 H9 . . . 120.00 no
    C10 C9 H9 . . . 120.00 no
    C9 C10 H10 . . . 120.00 no
    C11 C10 H10 . . . 120.00 no
    C11 C12 H12 . . . 120.00 no
    C13 C12 H12 . . . 120.00 no
    C8 C13 H13 . . . 119.00 no
    C12 C13 H13 . . . 119.00 no
    O1 C14 H14A . . . 109.00 no
    O1 C14 H14B . . . 109.00 no
    O1 C14 H14C . . . 109.00 no
    H14A C14 H14B . . . 109.00 no
    H14A C14 H14C . . . 109.00 no
    H14B C14 H14C . . . 109.00 no
loop_
    _geom_torsion_atom_site_label_1
    _geom_torsion_atom_site_label_2
    _geom_torsion_atom_site_label_3
    _geom_torsion_atom_site_label_4
    _geom_torsion_site_symmetry_1
    _geom_torsion_site_symmetry_2
    _geom_torsion_site_symmetry_3
    _geom_torsion_site_symmetry_4
    _geom_torsion
    _geom_torsion_publ_flag
    C14 O1 C11 C12 . . . . 1.90(19) no
    C14 O1 C11 C10 . . . . -177.93(13) no
    N2 N1 C1 C2 . . . . 13.07(18) no
    N2 N1 C1 C6 . . . . -166.94(11) no
    C1 N1 N2 C7 . . . . 170.35(11) no
    N1 N2 C7 C8 . . . . 179.36(11) no
    N1 C1 C6 C5 . . . . 179.76(12) no
    N1 C1 C2 C3 . . . . -179.78(12) no
    C6 C1 C2 C3 . . . . 0.24(18) no
    C2 C1 C6 C5 . . . . -0.26(19) no
    C1 C2 C3 C4 . . . . 0.1(2) no
    C2 C3 C4 C5 . . . . -0.3(2) no
    C3 C4 C5 C6 . . . . 0.3(2) no
    C4 C5 C6 C1 . . . . 0.0(2) no
    N2 C7 C8 C13 . . . . 179.04(12) no
    N2 C7 C8 C9 . . . . -1.57(19) no
    C7 C8 C13 C12 . . . . 177.18(11) no
    C9 C8 C13 C12 . . . . -2.24(17) no
    C7 C8 C9 C10 . . . . -177.96(11) no
    C13 C8 C9 C10 . . . . 1.44(17) no
    C8 C9 C10 C11 . . . . 0.73(18) no
    C9 C10 C11 C12 . . . . -2.17(18) no
    C9 C10 C11 O1 . . . . 177.67(11) no
    O1 C11 C12 C13 . . . . -178.45(11) no
    C10 C11 C12 C13 . . . . 1.38(18) no
    C11 C12 C13 C8 . . . . 0.85(18) no
loop_
    _geom_hbond_atom_site_label_D
    _geom_hbond_atom_site_label_H
    _geom_hbond_atom_site_label_A
    _geom_hbond_site_symmetry_A
    _geom_hbond_distance_DH
    _geom_hbond_distance_HA
    _geom_hbond_distance_DA
    _geom_hbond_angle_DHA
    _geom_hbond_publ_flag
    N1 H1 Cg1 2_655 0.86 2.69 3.3484(13) 146 yes
    C3 H3 Cg1 2_745 0.93 2.63 3.3796(14) 138 yes
