# Supplementary material for: (E)-1-(4-Meth­oxy­benzyl­idene)-2-phenyl­hydrazine
Source: Acta Crystallogr Sect E Struct Rep Online. 2010 Jul 3;66(Pt 8):o1887. doi: 10.1107/S160053681002533X (PMC3007545; doi:10.1107/S160053681002533X)
Supplement: Supplementary file 2 [file e-66-o1887-Isup2.hkl]

#
# h,k,l, Fc-squared, Fo-squared, sigma(Fo-squared) and status flag
#
data_I
_shelx_title ' NT15N_0m in P2(1)/n'
_shelx_refln_list_code          4
_shelx_F_calc_maximum       63.83
_exptl_crystal_F_000       480.00
_reflns_d_resolution_high  0.7481
 
loop_
 _symmetry_equiv_pos_as_xyz
 'x, y, z'
 '-x+1/2, y+1/2, -z+1/2'
 '-x, -y, -z'
 'x-1/2, -y-1/2, z-1/2'
 
_cell_length_a     5.8021
_cell_length_b     7.5819
_cell_length_c    27.7907
_cell_angle_alpha  90.000
_cell_angle_beta   95.808
_cell_angle_gamma  90.000
 
_shelx_F_squared_multiplier     1.000
 
loop_
 _refln_index_h
 _refln_index_k
 _refln_index_l
 _refln_F_squared_calc
 _refln_F_squared_meas
 _refln_F_squared_sigma
 _refln_observed_status
   2   0   0     1916.85     1806.54     13.63 o
   4   0   0        4.40        2.38      0.51 o
   6   0   0        4.85        3.23      1.09 o
   1   1   0     2523.21     2336.20     26.42 o
   2   1   0      104.63       92.58      0.74 o
   3   1   0        1.88        1.88      0.22 o
   4   1   0       46.77       53.29      0.91 o
   5   1   0       48.66       54.06      1.41 o
   6   1   0       60.16       61.77      1.77 o
   7   1   0        2.33        2.77      0.89 o
   1   2   0      428.17      445.32      2.64 o
   2   2   0       19.81       18.57      0.32 o
   3   2   0      557.47      564.95      4.09 o
   4   2   0      239.83      229.96      2.29 o
   5   2   0       40.88       37.83      1.08 o
   6   2   0       39.63       41.96      1.38 o
   7   2   0        0.10        1.55      0.99 o
   1   3   0      630.32      602.91      4.03 o
   2   3   0        3.27        3.15      0.22 o
   3   3   0       99.68       87.48      1.06 o
   4   3   0      139.69      137.31      1.69 o
   5   3   0       63.66       68.41      1.49 o
   6   3   0        4.14        5.19      0.84 o
   7   3   0        1.89        3.32      1.25 o
   0   4   0       82.01       84.25      2.03 o
   1   4   0      291.40      294.23      2.16 o
   2   4   0       33.13       35.14      0.72 o
   3   4   0       30.24       32.88      0.68 o
   4   4   0      740.45      741.15      6.96 o
   5   4   0        3.51        3.47      0.64 o
   6   4   0       55.58       61.39      2.53 o
   7   4   0       13.99       17.45      1.88 o
   1   5   0       55.69       52.12      0.74 o
   2   5   0       35.93       35.87      0.57 o
   3   5   0      141.34      139.34      1.66 o
   4   5   0        0.00        0.24      0.53 o
   5   5   0        2.02        1.91      0.79 o
   6   5   0        0.23       -1.17      1.17 o
   0   6   0      468.02      479.76      8.64 o
   1   6   0      116.95      118.53      1.85 o
   2   6   0       17.47       16.03      0.64 o
   3   6   0       42.33       49.17      1.15 o
   4   6   0      152.34      152.75      2.80 o
   5   6   0       11.70       11.38      1.14 o
   6   6   0        9.23       11.37      1.51 o
   1   7   0        8.63        8.50      0.52 o
   2   7   0        1.78        0.73      0.43 o
   3   7   0        1.67       -1.04      1.04 o
   4   7   0        0.47        1.02      0.77 o
   5   7   0        2.45        3.38      1.04 o
   1   8   0        2.43        1.83      0.59 o
   2   8   0        0.85       -0.36      0.55 o
   3   8   0        2.06        0.71      0.61 o
   4   8   0        1.13        1.93      0.66 o
   1   9   0       11.19        9.49      1.30 o
   2   9   0        1.55        0.19      0.74 o
   3   9   0        1.35       -0.16      0.64 o
   1  10   0        1.09        0.80      1.01 o
  -7   0   1        1.20        1.92      1.56 o
  -5   0   1      156.39      153.51      3.58 o
  -3   0   1       80.51       81.90      1.30 o
   1   0   1       52.35       53.20      0.56 o
   3   0   1        6.28        2.48      0.39 o
   5   0   1        2.30        3.43      0.96 o
   7   0   1        3.48        5.44      1.22 o
  -7   1   1        3.53        3.60      0.86 o
  -6   1   1       13.82       15.47      0.96 o
  -5   1   1       67.49       66.50      1.41 o
  -4   1   1       14.63       14.24      0.61 o
  -3   1   1        0.77        2.19      0.23 o
  -2   1   1      168.64      176.96      1.19 o
   0   1   1       84.22       68.25      0.75 o
   1   1   1     2644.05     2590.05     41.17 o
   2   1   1        0.00       -0.12      0.12 o
   3   1   1      105.13      129.83      1.21 o
   4   1   1       80.85       88.33      1.19 o
   5   1   1      357.87      371.45      4.34 o
   6   1   1        6.50        6.62      0.74 o
   7   1   1        0.39        0.97      0.76 o
  -7   2   1       11.21       11.94      1.39 o
  -6   2   1        1.97        1.59      0.59 o
  -5   2   1       92.37       89.60      1.60 o
  -4   2   1      206.46      201.42      2.19 o
  -3   2   1       57.09       46.03      0.71 o
  -2   2   1        0.19       -0.11      0.11 o
   1   2   1     3220.98     3157.37     71.85 o
   2   2   1      117.58      119.21      0.86 o
   3   2   1      156.40      133.11      1.35 o
   4   2   1      115.35      113.64      1.40 o
   5   2   1       24.01       22.02      0.91 o
   6   2   1       55.62       57.00      1.50 o
   7   2   1        5.37        8.05      1.24 o
  -7   3   1        0.03       -1.14      1.14 o
  -6   3   1        1.77        3.85      0.79 o
  -5   3   1      119.83      122.72      1.90 o
  -4   3   1      132.81      133.40      1.55 o
  -3   3   1       77.47       80.86      1.01 o
  -2   3   1       28.29       25.50      0.48 o
  -1   3   1      940.41      967.36      6.89 o
   0   3   1      453.86      424.24      4.13 o
   1   3   1      181.66      187.95      1.39 o
   2   3   1      138.24      142.23      1.27 o
   3   3   1       47.19       47.17      0.75 o
   4   3   1        3.88        1.31      0.38 o
   5   3   1        2.42        2.51      0.52 o
   6   3   1        4.76        4.46      0.80 o
   7   3   1       15.48       17.24      2.28 o
  -7   4   1        2.72        2.95      1.30 o
  -6   4   1        0.01        1.18      0.97 o
  -5   4   1       68.77       68.57      1.63 o
  -4   4   1       18.63       17.15      1.17 o
  -3   4   1       74.27       69.17      1.02 o
  -2   4   1      519.03      502.81      3.90 o
  -1   4   1      215.73      235.47      1.77 o
   0   4   1        7.71        3.73      0.60 o
   1   4   1      560.09      557.82      4.08 o
   2   4   1        2.38        1.24      0.18 o
   3   4   1      132.95      128.92      1.66 o
   4   4   1        4.98        6.89      0.71 o
   5   4   1       10.84       10.02      0.79 o
   6   4   1        2.22        1.68      1.38 o
   7   4   1        1.63        2.43      1.30 o
  -6   5   1       31.69       33.92      2.14 o
  -5   5   1       14.26       11.15      1.15 o
  -4   5   1       63.60       65.00      1.53 o
  -3   5   1      443.10      448.44      3.86 o
  -2   5   1       97.03      104.91      1.09 o
  -1   5   1       13.39       12.24      0.49 o
   0   5   1       10.80       11.41      0.62 o
   1   5   1       76.42       76.17      0.96 o
   2   5   1        8.71        8.79      0.32 o
   3   5   1       21.00       17.68      0.62 o
   4   5   1      155.54      148.91      2.20 o
   5   5   1       17.27       21.55      1.36 o
   6   5   1        0.16        0.20      1.01 o
  -6   6   1        0.94        0.35      1.05 o
  -5   6   1       35.16       37.56      1.69 o
  -4   6   1       56.88       60.75      1.77 o
  -3   6   1        0.87        0.00      0.50 o
  -2   6   1       13.10       12.56      0.69 o
  -1   6   1        5.28        4.97      0.49 o
   0   6   1       68.41       74.50      1.90 o
   1   6   1       28.98       32.52      0.95 o
   2   6   1       92.36       96.82      1.27 o
   3   6   1        8.66        8.80      0.74 o
   4   6   1       37.91       37.57      1.27 o
   5   6   1        3.46        5.75      0.95 o
   6   6   1        0.03       -0.21      1.06 o
  -5   7   1        0.17       -0.36      0.78 o
  -4   7   1        0.64        0.30      0.66 o
  -3   7   1       70.22       59.28      1.95 o
  -2   7   1        3.28        1.67      0.44 o
  -1   7   1       25.14       23.68      0.72 o
   0   7   1       75.42       77.02      2.49 o
   1   7   1        5.15        5.24      0.47 o
   2   7   1       31.20       31.07      0.90 o
   3   7   1       13.20       11.17      1.00 o
   4   7   1       17.18       16.46      1.14 o
   5   7   1       13.01       15.41      1.46 o
  -4   8   1        6.03        4.68      0.99 o
  -3   8   1        0.21       -0.47      0.58 o
  -2   8   1        4.52        2.37      0.61 o
  -1   8   1       17.29       12.60      1.26 o
   1   8   1        0.03       -0.07      0.52 o
   2   8   1       67.07       63.43      1.73 o
   3   8   1        5.56        5.78      0.76 o
   4   8   1       10.15        7.66      0.82 o
  -3   9   1        1.67        0.27      0.76 o
  -2   9   1        3.85        3.03      0.82 o
  -1   9   1        4.86        3.28      1.01 o
   1   9   1        2.76        1.81      0.97 o
   2   9   1        1.46        0.93      0.61 o
   3   9   1        4.41        4.48      1.33 o
  -1  10   1        5.76        3.53      1.18 o
   1  10   1        3.02        2.02      1.09 o
  -6   0   2      156.74      164.50      4.87 o
  -4   0   2      330.67      296.91      3.74 o
  -2   0   2     1037.34     1012.40      9.36 o
   2   0   2      167.06      167.75      1.54 o
   4   0   2      807.00      845.67      8.52 o
   6   0   2       84.94       83.02      2.83 o
  -7   1   2       12.19       13.10      1.25 o
  -6   1   2        8.91       10.65      0.86 o
  -5   1   2      151.94      152.50      2.06 o
  -4   1   2       12.75       10.39      0.48 o
  -3   1   2       34.02       32.07      0.52 o
  -2   1   2        1.46        0.74      0.21 o
   0   1   2       10.68       11.44      0.17 o
   1   1   2       12.12       14.30      0.32 o
   2   1   2      256.40      260.08      1.55 o
   3   1   2       46.29       47.82      0.66 o
   4   1   2       16.88       19.57      0.60 o
   5   1   2       51.46       52.82      1.38 o
   6   1   2        6.00        5.49      0.80 o
   7   1   2        7.72        9.75      1.02 o
  -7   2   2        0.04        0.48      0.95 o
  -6   2   2       34.31       35.43      1.29 o
  -5   2   2        1.51        1.88      0.52 o
  -4   2   2      149.59      131.14      1.65 o
  -3   2   2       81.98       84.47      0.94 o
  -2   2   2      128.85      118.92      0.94 o
  -1   2   2     2262.64     2229.39     25.88 o
   0   2   2     2250.33     2155.74     47.91 o
   1   2   2     1748.99     1685.41     10.26 o
   2   2   2      174.61      188.27      1.34 o
   3   2   2       54.08       61.40      0.76 o
   4   2   2      785.83      793.94      6.35 o
   5   2   2       31.40       32.50      1.03 o
   6   2   2        6.79        6.60      0.74 o
   7   2   2        4.10        5.29      1.13 o
  -7   3   2       10.18       11.73      1.61 o
  -6   3   2       49.16       57.25      2.89 o
  -5   3   2       86.51       85.42      1.48 o
  -4   3   2      334.15      344.28      3.10 o
  -3   3   2       44.10       41.31      0.65 o
  -2   3   2     1380.14     1398.19      9.98 o
   0   3   2       91.19      100.17      0.99 o
   1   3   2       38.13       45.95      0.48 o
   2   3   2       15.35       17.36      0.35 o
   3   3   2      129.57      131.49      1.35 o
   4   3   2       23.71       23.07      0.66 o
   5   3   2       10.60        9.59      0.80 o
   6   3   2       20.51       20.02      1.45 o
   7   3   2       14.20       17.50      1.87 o
  -7   4   2        2.35        1.98      1.53 o
  -6   4   2        7.25        7.34      1.76 o
  -5   4   2        3.80        4.29      0.73 o
  -4   4   2       64.22       56.95      1.27 o
  -3   4   2        6.11        5.30      0.38 o
  -2   4   2      274.78      250.64      2.00 o
  -1   4   2      280.53      284.60      2.11 o
   0   4   2     1064.23     1102.01      8.49 o
   1   4   2        1.37        2.29      0.28 o
   2   4   2        9.05        7.06      0.28 o
   3   4   2       84.14       76.21      0.98 o
   4   4   2      216.94      228.87      2.44 o
   5   4   2        0.28       -0.42      0.48 o
   6   4   2        0.70        0.39      0.97 o
   7   4   2        0.14        1.11      1.17 o
  -6   5   2        5.33        6.85      1.31 o
  -5   5   2        4.94        5.54      1.06 o
  -4   5   2      152.63      154.76      2.32 o
  -3   5   2       43.40       37.95      0.88 o
  -2   5   2       59.92       55.16      0.74 o
  -1   5   2       25.18       25.31      0.41 o
   0   5   2      219.82      230.10      2.54 o
   1   5   2        1.20        0.36      0.18 o
   2   5   2        3.14        3.10      0.24 o
   3   5   2       30.13       27.42      0.81 o
   4   5   2        7.39        7.41      0.73 o
   5   5   2        1.31        0.18      0.72 o
   6   5   2        1.00        0.69      1.02 o
  -6   6   2        5.80        6.70      1.15 o
  -5   6   2        0.28        1.14      0.91 o
  -4   6   2        3.32        2.52      0.73 o
  -3   6   2       15.08       14.35      0.73 o
  -2   6   2      154.56      151.02      1.79 o
  -1   6   2       33.83       31.91      1.34 o
   0   6   2      146.13      152.04      2.46 o
   1   6   2       11.07        9.60      0.40 o
   2   6   2      183.07      186.76      2.26 o
   3   6   2       93.02       92.68      2.69 o
   4   6   2       14.06       14.36      1.01 o
   5   6   2        5.35        9.74      1.45 o
   6   6   2        0.00       -0.16      1.06 o
  -5   7   2        0.49        1.08      0.81 o
  -4   7   2        3.85        5.07      0.82 o
  -3   7   2       75.91       72.03      1.62 o
  -2   7   2       25.41       24.50      0.85 o
  -1   7   2        0.50        0.14      0.42 o
   0   7   2        0.09        1.58      0.72 o
   1   7   2        8.13        7.48      0.53 o
   2   7   2       48.44       53.12      1.16 o
   3   7   2      230.09      228.45      3.80 o
   4   7   2        0.44        0.58      0.60 o
   5   7   2       10.33       13.84      1.25 o
  -4   8   2        3.86        3.20      1.07 o
  -3   8   2        3.45        1.29      0.63 o
  -2   8   2        0.73       -0.51      0.51 o
  -1   8   2       20.72       20.11      1.55 o
   1   8   2       26.50       24.74      1.19 o
   2   8   2        3.45        3.53      0.58 o
   3   8   2        0.06        0.49      0.51 o
   4   8   2        2.36        3.83      0.72 o
  -3   9   2        0.11       -0.65      0.78 o
  -2   9   2        0.43       -0.60      0.64 o
  -1   9   2       30.80       26.29      1.89 o
   1   9   2        1.88        1.86      0.67 o
   2   9   2       48.14       48.10      1.98 o
   3   9   2       28.85       27.48      1.30 o
  -1  10   2        2.88        2.27      1.09 o
  -7   0   3       14.43       19.35      1.77 o
  -5   0   3      392.16      394.83      7.49 o
  -3   0   3        9.91       15.77      0.67 o
   1   0   3      722.81      671.87      5.39 o
   3   0   3     3738.99     4034.31     34.51 o
   5   0   3      562.79      585.10      9.40 o
   7   0   3        0.24        1.03      1.14 o
  -7   1   3        0.09        0.59      0.75 o
  -6   1   3        0.01        0.27      0.58 o
  -5   1   3        5.60        4.58      0.59 o
  -4   1   3      154.40      150.80      1.69 o
  -3   1   3      114.29      119.53      1.11 o
  -2   1   3      599.94      625.78      4.32 o
   0   1   3       83.98       86.59      0.53 o
   1   1   3      388.14      377.29      2.14 o
   2   1   3       81.21       85.42      0.65 o
   3   1   3       39.85       41.04      0.62 o
   4   1   3      137.51      130.47      1.47 o
   5   1   3       13.25       14.36      0.81 o
   6   1   3       17.93       16.39      1.08 o
   7   1   3        9.87        8.96      1.00 o
  -7   2   3       20.40       24.36      1.75 o
  -6   2   3        4.91        6.73      0.75 o
  -5   2   3      225.81      226.07      2.65 o
  -4   2   3      195.49      176.50      1.88 o
  -3   2   3      162.67      144.54      1.35 o
  -2   2   3       10.54        9.64      0.36 o
   1   2   3        5.13        5.73      0.23 o
   2   2   3      342.48      351.04      2.20 o
   3   2   3      276.28      304.93      2.31 o
   4   2   3      133.14      130.19      1.58 o
   5   2   3       70.36       77.78      1.41 o
   6   2   3        3.14        1.85      0.60 o
   7   2   3        9.96        7.93      1.24 o
  -7   3   3       26.17       30.87      2.27 o
  -6   3   3        0.82        1.33      0.69 o
  -5   3   3      211.59      210.24      2.68 o
  -4   3   3       33.91       32.57      0.79 o
  -3   3   3       19.89       21.89      0.46 o
  -2   3   3       90.06      107.15      1.09 o
  -1   3   3       32.77       27.14      1.19 o
   0   3   3       14.16       12.84      0.49 o
   1   3   3      100.19      101.85      0.85 o
   2   3   3        9.24        9.22      0.27 o
   3   3   3       40.49       35.90      0.59 o
   4   3   3       41.19       38.83      0.81 o
   5   3   3        6.52        6.56      0.64 o
   6   3   3        0.38        0.53      0.82 o
   7   3   3        6.20        8.90      2.32 o
  -7   4   3        8.84        9.13      1.64 o
  -6   4   3        0.05       -0.43      0.92 o
  -5   4   3       16.52       15.29      0.96 o
  -4   4   3       27.64       25.66      1.01 o
  -3   4   3       60.08       60.00      0.95 o
  -2   4   3       19.72       19.66      0.57 o
   0   4   3       11.84       12.66      0.37 o
   1   4   3       83.47       89.33      0.78 o
   2   4   3      192.84      174.45      1.46 o
   3   4   3       13.34       13.33      0.45 o
   4   4   3      140.06      137.57      1.68 o
   5   4   3        0.09       -0.58      0.58 o
   6   4   3        6.61        6.63      1.25 o
  -6   5   3        6.99        6.46      1.31 o
  -5   5   3       47.90       45.71      2.07 o
  -4   5   3       27.74       27.43      1.04 o
  -3   5   3        0.02       -0.94      0.94 o
  -2   5   3       59.68       58.05      0.83 o
  -1   5   3        0.80        1.11      0.20 o
   0   5   3       10.13        7.85      0.34 o
   1   5   3        0.00        0.12      0.18 o
   2   5   3       30.37       28.74      0.60 o
   3   5   3      411.26      414.78      3.69 o
   4   5   3       17.65       16.55      0.84 o
   5   5   3        7.36        8.55      1.01 o
   6   5   3       14.07       16.46      1.66 o
  -6   6   3        0.38       -0.73      1.00 o
  -5   6   3       10.78        9.58      1.23 o
  -4   6   3        0.14       -0.63      0.63 o
  -3   6   3        0.12       -0.40      0.40 o
  -2   6   3       14.52       14.06      0.51 o
  -1   6   3      176.74      181.48      2.20 o
   0   6   3       19.91       19.58      0.85 o
   1   6   3        0.19        0.34      0.22 o
   2   6   3       15.70       14.53      0.60 o
   3   6   3       84.44       91.10      2.37 o
   4   6   3       15.79       15.96      0.98 o
   5   6   3       15.60       13.45      1.21 o
   6   6   3        7.12        8.37      1.44 o
  -5   7   3        0.10       -0.84      0.88 o
  -4   7   3        2.11        2.32      0.71 o
  -3   7   3       38.78       29.46      1.12 o
  -2   7   3        0.19       -0.20      0.39 o
  -1   7   3       48.63       47.58      1.29 o
   0   7   3       12.14       11.88      1.19 o
   1   7   3        2.34        2.11      0.42 o
   2   7   3       45.28       44.33      1.10 o
   3   7   3       75.25       80.00      1.66 o
   4   7   3        6.42        7.33      0.80 o
   5   7   3        3.48        3.62      0.96 o
  -4   8   3        0.92        0.23      0.82 o
  -3   8   3        6.20        5.72      0.73 o
  -2   8   3       17.59       18.77      1.03 o
  -1   8   3        1.64       -0.08      0.76 o
   1   8   3        6.32        6.97      1.15 o
   2   8   3       11.06        9.94      0.62 o
   3   8   3       31.21       31.98      1.19 o
   4   8   3        6.78        7.55      0.82 o
  -3   9   3        3.36        1.56      0.81 o
  -2   9   3        0.02       -0.31      0.63 o
  -1   9   3        3.59        3.11      1.05 o
   1   9   3        1.13        0.50      0.66 o
   2   9   3        8.94        9.19      0.88 o
   3   9   3        2.18        2.61      1.04 o
  -6   0   4       36.33       34.36      1.52 o
  -4   0   4       88.53       80.99      1.86 o
  -2   0   4       11.57        6.98      0.36 o
   2   0   4      741.52      770.34      5.55 o
   4   0   4       57.52       61.68      1.81 o
   6   0   4       13.41       11.13      1.38 o
  -7   1   4        6.42        7.99      0.97 o
  -6   1   4       50.20       53.44      1.43 o
  -5   1   4        7.81        6.09      0.73 o
  -4   1   4      202.70      201.53      1.98 o
  -3   1   4      108.80      112.82      1.12 o
  -2   1   4     2218.08     2209.51     14.90 o
  -1   1   4      574.68      553.72      3.58 o
   0   1   4        2.96        1.90      0.08 o
   1   1   4       25.31       26.89      0.30 o
   2   1   4       11.78       14.56      0.28 o
   3   1   4      104.31      122.67      1.16 o
   4   1   4       52.41       48.52      0.88 o
   5   1   4       16.53       15.66      0.83 o
   6   1   4        0.85        0.31      0.61 o
   7   1   4        0.03        1.14      0.76 o
  -7   2   4        0.61        1.90      1.00 o
  -6   2   4       12.28       13.80      0.87 o
  -5   2   4      180.92      182.33      2.58 o
  -4   2   4        0.11       -0.51      0.51 o
  -3   2   4       27.26       21.60      0.50 o
  -2   2   4        5.96        6.23      0.24 o
  -1   2   4     4073.68     4124.95     93.56 o
   0   2   4       86.23       74.38      0.98 o
   1   2   4      110.81      101.03      0.79 o
   2   2   4       28.72       29.38      0.45 o
   3   2   4      226.95      261.35      2.14 o
   4   2   4        1.23        1.88      0.36 o
   5   2   4       54.94       52.72      1.19 o
   6   2   4        0.13       -0.25      0.54 o
   7   2   4        3.38        2.41      1.00 o
  -7   3   4        1.55        1.76      1.42 o
  -6   3   4        7.17        4.79      0.77 o
  -5   3   4        7.10        7.87      0.73 o
  -4   3   4      175.83      179.03      1.79 o
  -3   3   4        1.67        1.74      0.36 o
  -2   3   4     1457.20     1473.00     10.95 o
  -1   3   4       64.94       64.31      0.73 o
   0   3   4       58.26       55.14      0.56 o
   1   3   4        0.08       -0.11      0.11 o
   2   3   4        2.69        2.67      0.20 o
   3   3   4      192.73      202.74      1.67 o
   4   3   4      398.78      394.24      3.58 o
   5   3   4       10.15       10.25      0.72 o
   6   3   4       10.86       12.60      1.26 o
   7   3   4       18.01       19.07      1.91 o
  -7   4   4        4.34        4.35      2.64 o
  -6   4   4        1.31        1.21      1.00 o
  -5   4   4       38.22       42.39      1.35 o
  -4   4   4       96.15       96.66      1.51 o
  -3   4   4       23.21       23.18      0.60 o
  -2   4   4      154.78      160.11      1.58 o
  -1   4   4       99.26       89.28      1.95 o
   0   4   4      181.39      188.50      1.79 o
   1   4   4      186.61      212.81      1.65 o
   2   4   4       62.41       64.57      0.76 o
   3   4   4       22.10       17.67      0.44 o
   4   4   4       28.71       29.15      0.79 o
   5   4   4        5.01        3.40      0.75 o
   6   4   4        3.91        3.42      1.89 o
  -6   5   4       15.21       15.54      1.62 o
  -5   5   4        0.00        0.31      0.76 o
  -4   5   4        4.50        1.36      0.57 o
  -3   5   4       65.88       63.77      0.96 o
  -2   5   4      173.65      163.70      1.75 o
  -1   5   4        3.64        4.54      0.32 o
   0   5   4      131.91      136.48      1.43 o
   1   5   4        0.03       -0.06      0.17 o
   2   5   4        1.17        1.09      0.21 o
   3   5   4      208.41      198.36      2.08 o
   4   5   4       26.42       26.64      0.96 o
   5   5   4        1.07        0.32      0.71 o
   6   5   4        0.62        0.49      1.03 o
  -6   6   4        3.75        3.48      1.21 o
  -5   6   4       16.74       15.84      1.77 o
  -4   6   4        6.79        5.47      0.73 o
  -3   6   4      106.80       98.27      1.60 o
  -2   6   4      119.09      111.59      1.35 o
  -1   6   4       70.55       75.94      1.08 o
   0   6   4       56.98       57.17      0.79 o
   1   6   4       10.94        8.18      0.30 o
   2   6   4       10.79        8.64      0.50 o
   3   6   4       13.11       15.18      0.69 o
   4   6   4        0.11        0.18      0.56 o
   5   6   4       10.94       10.87      1.13 o
   6   6   4        0.38       -0.18      1.11 o
  -5   7   4        1.12        0.30      0.94 o
  -4   7   4        9.60        8.38      0.90 o
  -3   7   4        3.12       -0.68      0.68 o
  -2   7   4        7.27        7.32      0.48 o
  -1   7   4        7.66        7.83      0.61 o
   0   7   4       11.61       14.97      1.27 o
   1   7   4        0.56        1.11      0.31 o
   2   7   4       27.05       27.02      0.77 o
   3   7   4      238.44      236.90      2.97 o
   4   7   4        2.07        3.86      0.72 o
   5   7   4        0.66        0.11      0.83 o
  -4   8   4        6.70        7.29      0.89 o
  -3   8   4       14.64       13.54      1.07 o
  -2   8   4        3.22        1.48      0.71 o
  -1   8   4        4.93        4.32      0.76 o
   1   8   4        1.27        2.00      0.65 o
   2   8   4        0.08       -0.01      0.48 o
   3   8   4        1.29        2.35      0.57 o
   4   8   4        0.04        1.09      0.77 o
  -3   9   4        8.00        4.66      0.91 o
  -2   9   4        0.22       -0.05      0.69 o
  -1   9   4        3.39        2.10      1.05 o
   1   9   4       25.24       25.47      1.08 o
   2   9   4        5.30        5.85      0.75 o
   3   9   4       41.10       42.21      1.57 o
  -7   0   5        6.62        8.61      1.39 o
  -5   0   5      197.51      198.05      3.21 o
  -3   0   5      645.75      687.28      8.90 o
  -1   0   5     2564.82     2409.20     54.38 o
   1   0   5      842.96      818.51      8.07 o
   3   0   5      869.88      972.88      8.89 o
   5   0   5        3.80        2.05      0.86 o
   7   0   5        2.13        0.89      1.27 o
  -7   1   5        0.07        0.79      0.73 o
  -6   1   5       28.53       32.39      1.26 o
  -5   1   5      511.45      519.30      4.75 o
  -4   1   5       88.37       91.26      1.19 o
  -3   1   5      501.07      538.68      4.13 o
  -2   1   5      889.16      922.52      6.17 o
  -1   1   5      869.98      757.35      4.84 o
   0   1   5      135.77      118.72      0.80 o
   1   1   5        0.00        0.02      0.09 o
   2   1   5      176.15      210.72      1.37 o
   3   1   5      243.86      289.31      2.38 o
   4   1   5        3.87        3.66      0.36 o
   5   1   5       82.28       75.75      1.63 o
   6   1   5        3.90        3.90      0.76 o
   7   1   5        1.26        0.66      0.74 o
  -7   2   5       24.53       27.24      1.82 o
  -6   2   5       20.08       17.24      0.94 o
  -5   2   5       24.13       23.99      0.89 o
  -4   2   5       19.05       13.83      0.57 o
  -3   2   5      111.52       99.83      1.10 o
  -2   2   5      407.52      358.64      2.92 o
  -1   2   5      668.52      641.80      4.71 o
   0   2   5       39.64       31.33      0.36 o
   1   2   5       28.11       26.89      0.41 o
   2   2   5      161.54      156.12      1.30 o
   3   2   5      683.02      738.25      5.17 o
   4   2   5       51.64       56.41      0.98 o
   5   2   5        4.47        3.57      0.57 o
   6   2   5       25.04       25.50      1.15 o
   7   2   5        1.50        2.04      1.03 o
  -7   3   5        2.32        1.30      1.18 o
  -6   3   5        5.99        5.15      0.81 o
  -5   3   5       58.98       60.23      1.34 o
  -4   3   5      146.74      138.68      1.68 o
  -3   3   5        0.84        0.81      0.24 o
  -2   3   5       11.84       16.98      1.22 o
  -1   3   5      455.29      446.79      3.54 o
   0   3   5        0.00       -0.07      0.08 o
   1   3   5      517.14      499.75      3.11 o
   2   3   5      282.03      307.88      2.25 o
   3   3   5      159.64      172.31      1.49 o
   4   3   5       61.97       64.84      1.11 o
   5   3   5        2.39        1.36      0.48 o
   6   3   5        7.30        9.22      1.17 o
   7   3   5        0.21        0.70      1.28 o
  -7   4   5       14.56       17.85      3.21 o
  -6   4   5        0.06        0.84      0.85 o
  -5   4   5       26.33       25.15      1.22 o
  -4   4   5        1.39       -0.72      0.72 o
  -3   4   5        6.77        6.45      0.36 o
  -2   4   5      791.48      758.81      5.86 o
  -1   4   5      377.53      388.95      2.99 o
   0   4   5      290.84      286.29      2.04 o
   1   4   5       19.41       17.86      0.34 o
   2   4   5       14.74       16.69      0.37 o
   3   4   5      318.72      312.40      2.41 o
   4   4   5       21.21       22.60      0.71 o
   5   4   5        3.13        2.08      0.64 o
   6   4   5        1.56        2.01      1.11 o
  -6   5   5       11.70       13.06      1.52 o
  -5   5   5       22.66       23.21      1.28 o
  -4   5   5        1.91       -0.46      0.54 o
  -3   5   5       26.43       25.81      0.69 o
  -2   5   5      913.50      892.52      7.86 o
  -1   5   5      382.27      386.77      3.99 o
   0   5   5        0.25        0.61      0.16 o
   1   5   5      134.14      138.09      1.20 o
   2   5   5        2.48        2.18      0.27 o
   3   5   5        0.13        0.97      0.44 o
   4   5   5       11.95       13.34      0.79 o
   5   5   5        5.89        7.01      1.00 o
   6   5   5        2.73        2.41      1.14 o
  -6   6   5        0.17        0.41      1.06 o
  -5   6   5        1.78        0.84      0.95 o
  -4   6   5       16.46       15.12      0.93 o
  -3   6   5        0.50        0.46      0.41 o
  -2   6   5       49.53       51.42      0.95 o
  -1   6   5      178.96      181.88      2.09 o
   0   6   5       41.11       43.40      0.61 o
   1   6   5       16.68       15.85      0.37 o
   2   6   5       37.11       37.29      0.82 o
   3   6   5       13.22       13.30      0.66 o
   4   6   5        5.89        5.76      0.73 o
   5   6   5        3.56        4.90      0.99 o
   6   6   5        0.00        0.11      1.35 o
  -5   7   5       12.29       13.57      1.44 o
  -4   7   5        3.74        3.62      0.84 o
  -3   7   5       14.61       12.29      0.77 o
  -2   7   5      132.25      121.64      1.65 o
  -1   7   5       12.57       14.07      0.84 o
   0   7   5       25.97       24.77      0.83 o
   1   7   5        0.44        0.43      0.27 o
   2   7   5        4.23        5.31      0.49 o
   3   7   5       16.51       16.54      0.82 o
   4   7   5        1.41        2.50      0.69 o
   5   7   5        1.34       -0.80      0.80 o
  -4   8   5        2.95        2.54      0.76 o
  -3   8   5       14.46       13.86      0.94 o
  -2   8   5        7.08        7.81      0.79 o
  -1   8   5        0.77        0.75      0.53 o
   0   8   5        0.00       -0.19      0.43 o
   1   8   5       48.44       55.03      1.28 o
   2   8   5      126.19      129.70      1.99 o
   3   8   5        2.50        3.13      0.54 o
   4   8   5        1.19        2.29      0.78 o
  -3   9   5        0.53        0.16      0.77 o
  -2   9   5        0.08        0.26      0.69 o
  -1   9   5        3.50        5.12      1.18 o
   0   9   5        2.65        1.30      0.60 o
   1   9   5        3.04        4.36      0.57 o
   2   9   5       44.60       46.37      1.50 o
   3   9   5        4.19        4.28      0.91 o
   0  10   5        2.03        1.85      0.88 o
  -6   0   6       21.96       24.71      1.36 o
  -4   0   6       11.02        6.45      0.87 o
  -2   0   6     3181.30     3177.00     27.96 o
   0   0   6        3.47        1.47      0.15 o
   2   0   6      122.92      147.84      1.61 o
   4   0   6        2.56        2.35      0.50 o
   6   0   6      135.05      125.48      3.56 o
  -7   1   6        0.20        0.23      0.95 o
  -6   1   6      312.62      322.78      3.59 o
  -5   1   6       73.48       76.40      1.42 o
  -4   1   6       21.43       20.17      0.77 o
  -3   1   6       67.84       63.06      0.90 o
  -2   1   6       25.20       31.57      0.50 o
  -1   1   6      661.31      643.57      4.16 o
   0   1   6       92.61       93.51      0.71 o
   1   1   6      275.27      277.50      1.69 o
   2   1   6     2422.09     2709.25     15.28 o
   3   1   6       40.59       46.90      0.74 o
   4   1   6       98.65       96.87      1.26 o
   5   1   6       19.38       17.62      1.01 o
   6   1   6        4.88        5.30      0.82 o
   7   1   6        4.74        5.39      0.93 o
  -7   2   6        0.08        0.41      0.97 o
  -6   2   6        6.97        9.20      0.73 o
  -5   2   6        0.11       -0.58      0.58 o
  -4   2   6       12.76       10.94      0.54 o
  -3   2   6      160.82      159.79      1.65 o
  -2   2   6      716.46      767.73      6.23 o
  -1   2   6     1004.71      992.06      7.06 o
   0   2   6       30.22       36.12      0.45 o
   1   2   6        5.29        3.97      0.19 o
   2   2   6      445.61      482.25      3.40 o
   3   2   6      188.77      190.18      1.72 o
   4   2   6      135.43      130.66      1.66 o
   5   2   6       14.49       13.65      0.87 o
   6   2   6       40.38       43.54      1.52 o
   7   2   6        0.84        0.75      1.03 o
  -7   3   6        0.99       -0.29      1.10 o
  -6   3   6        3.61        3.25      0.93 o
  -5   3   6       21.23       23.93      1.14 o
  -4   3   6       69.55       75.25      1.21 o
  -3   3   6       41.77       41.73      0.63 o
  -2   3   6     3797.12     4022.09     37.57 o
  -1   3   6      242.33      238.06      1.95 o
   0   3   6      104.21       96.87      0.83 o
   1   3   6       72.15       76.58      0.70 o
   2   3   6      147.64      180.33      1.47 o
   3   3   6       71.89       64.34      0.81 o
   4   3   6       18.02       14.75      0.61 o
   5   3   6        0.11       -0.41      0.41 o
   6   3   6        7.92        7.90      1.12 o
   7   3   6        8.58        8.78      1.60 o
  -7   4   6        0.27       -0.36      1.15 o
  -6   4   6       12.06       14.23      1.57 o
  -5   4   6        0.56        0.24      0.56 o
  -4   4   6       47.12       41.89      0.90 o
  -3   4   6       43.92       38.15      0.70 o
  -2   4   6      215.50      219.88      2.01 o
  -1   4   6      141.94      129.39      1.73 o
   0   4   6        3.81        2.61      0.18 o
   1   4   6      100.34      106.10      0.96 o
   2   4   6       90.99       97.44      0.94 o
   3   4   6       35.42       33.76      0.69 o
   4   4   6       77.66       77.83      1.37 o
   5   4   6        2.00        1.42      0.66 o
   6   4   6        4.20        3.62      1.86 o
  -6   5   6        0.36       -0.05      1.03 o
  -5   5   6       18.32       18.96      1.20 o
  -4   5   6       17.08       16.89      0.87 o
  -3   5   6        0.23       -0.35      0.35 o
  -2   5   6      823.36      865.70      8.14 o
  -1   5   6       57.61       59.46      0.70 o
   0   5   6        2.67        2.58      0.20 o
   1   5   6       10.88       10.16      0.30 o
   2   5   6        2.74        2.63      0.31 o
   3   5   6      249.50      251.17      2.71 o
   4   5   6        4.04        5.10      0.60 o
   5   5   6        3.03        1.55      0.74 o
   6   5   6        7.37        7.00      1.71 o
  -6   6   6        4.26        4.70      1.72 o
  -5   6   6        0.27       -0.12      0.76 o
  -4   6   6        0.69       -0.24      0.50 o
  -3   6   6       15.96       15.80      0.70 o
  -2   6   6      190.01      185.50      2.30 o
  -1   6   6       46.48       46.19      0.88 o
   0   6   6        5.34        6.53      0.26 o
   1   6   6        0.78        0.80      0.18 o
   2   6   6       50.79       56.01      1.17 o
   3   6   6       52.40       51.22      1.40 o
   4   6   6        0.22        0.36      0.51 o
   5   6   6        1.80       -0.47      0.79 o
  -5   7   6        1.96        3.25      1.06 o
  -4   7   6        0.02       -0.58      0.58 o
  -3   7   6        1.75        0.90      0.51 o
  -2   7   6        0.16        1.06      0.38 o
  -1   7   6        4.46        4.36      0.37 o
   0   7   6        0.10        0.10      0.27 o
   1   7   6        0.16        0.20      0.26 o
   2   7   6       49.44       51.27      0.99 o
   3   7   6       19.86       20.66      0.88 o
   4   7   6       18.92       21.56      2.03 o
   5   7   6        8.15        8.66      1.16 o
  -4   8   6        7.65        6.61      0.86 o
  -3   8   6        0.00       -0.51      0.51 o
  -2   8   6       16.82       12.10      0.96 o
  -1   8   6        0.57        0.69      0.35 o
   0   8   6        2.86        0.99      0.73 o
   1   8   6       12.09       12.12      0.65 o
   2   8   6        2.77        3.38      0.60 o
   3   8   6        2.01        2.58      0.53 o
   4   8   6        1.81        3.03      1.13 o
  -3   9   6        0.16       -0.06      0.75 o
  -2   9   6        5.22        6.07      0.97 o
  -1   9   6        0.20       -0.48      0.56 o
   0   9   6        0.08       -0.58      1.16 o
   1   9   6        0.20        0.50      0.54 o
   2   9   6       37.87       44.20      1.50 o
   3   9   6        5.89        7.18      1.83 o
  -7   0   7        2.19        1.86      0.92 o
  -5   0   7      254.06      244.82      3.73 o
  -3   0   7       37.27       45.87      1.51 o
  -1   0   7     2542.56     2365.72     25.31 o
   1   0   7      107.13       94.77      1.08 o
   3   0   7       64.35       71.76      1.22 o
   5   0   7        9.17        8.32      1.13 o
   7   0   7        0.01        0.91      1.11 o
  -7   1   7        4.74        4.25      0.81 o
  -6   1   7       29.45       34.60      1.17 o
  -5   1   7      102.21       96.38      1.52 o
  -4   1   7       20.35       20.02      0.79 o
  -3   1   7      243.46      256.20      2.73 o
  -2   1   7      246.65      270.25      2.06 o
  -1   1   7      762.42      766.17      4.79 o
   0   1   7       16.03       16.45      0.26 o
   1   1   7        9.87       10.14      0.23 o
   2   1   7      281.01      299.57      2.15 o
   3   1   7      547.49      568.69      4.30 o
   4   1   7       45.25       42.26      0.84 o
   5   1   7        0.58       -0.30      0.55 o
   6   1   7        6.53        9.65      1.09 o
   7   1   7        0.03        1.00      0.79 o
  -7   2   7        0.65        0.33      0.86 o
  -6   2   7       20.21       24.44      1.05 o
  -5   2   7       58.97       55.15      1.21 o
  -4   2   7       73.20       70.95      1.26 o
  -3   2   7       74.65       79.10      1.04 o
  -2   2   7      224.93      235.89      2.11 o
  -1   2   7       13.91       19.36      0.39 o
   0   2   7      193.53      193.94      1.40 o
   1   2   7       52.19       51.03      0.53 o
   2   2   7      735.56      847.93      5.69 o
   3   2   7       57.23       59.05      0.86 o
   4   2   7       23.26       24.37      0.89 o
   5   2   7       43.27       40.58      1.31 o
   6   2   7       14.80       12.86      1.18 o
   7   2   7        5.92        7.76      1.31 o
  -7   3   7        8.31       10.09      1.51 o
  -6   3   7       32.43       33.98      1.59 o
  -5   3   7        2.57        1.50      0.49 o
  -4   3   7        3.27        2.06      0.58 o
  -3   3   7       34.30       37.08      0.63 o
  -2   3   7      185.72      210.15      2.08 o
  -1   3   7      519.05      526.38      3.97 o
   0   3   7        1.47        1.39      0.14 o
   1   3   7       23.36       26.32      0.43 o
   2   3   7      988.00     1080.98      7.10 o
   3   3   7       55.00       56.34      0.80 o
   4   3   7        4.83        4.68      0.43 o
   5   3   7        0.25       -0.43      0.43 o
   6   3   7        0.14       -0.49      0.80 o
   7   3   7        6.96        6.05      1.47 o
  -7   4   7        2.59        1.49      1.27 o
  -6   4   7        1.15        2.37      0.90 o
  -5   4   7       14.55       16.46      1.01 o
  -4   4   7       35.66       29.76      0.85 o
  -3   4   7       75.49       74.00      1.01 o
  -2   4   7       33.16       21.84      0.81 o
  -1   4   7      313.72      345.49      3.01 o
   0   4   7       63.30       58.75      0.63 o
   1   4   7        9.58        9.70      0.31 o
   2   4   7      283.78      292.22      2.23 o
   3   4   7       29.15       32.19      0.58 o
   4   4   7        4.68        5.43      0.46 o
   5   4   7        9.91        9.90      0.90 o
   6   4   7        3.30        2.92      1.14 o
  -6   5   7        3.53        3.13      1.22 o
  -5   5   7       19.02       18.93      1.21 o
  -4   5   7        0.93       -0.46      0.46 o
  -3   5   7       55.42       59.76      1.15 o
  -2   5   7        6.71       10.11      0.81 o
  -1   5   7       24.26       21.81      0.50 o
   0   5   7        0.18        0.07      0.18 o
   1   5   7        5.17        5.16      0.25 o
   2   5   7      432.12      446.32      3.34 o
   3   5   7       83.74       85.02      1.35 o
   4   5   7       26.34       25.56      1.23 o
   5   5   7        4.94        2.50      0.82 o
   6   5   7        1.56        1.05      1.15 o
  -6   6   7        7.37        8.11      1.73 o
  -5   6   7        0.19        0.43      0.83 o
  -4   6   7        1.04        1.62      0.55 o
  -3   6   7       23.58       23.54      0.92 o
  -2   6   7      124.36      116.04      1.92 o
  -1   6   7       11.03       11.16      0.46 o
   0   6   7       63.27       67.43      0.76 o
   1   6   7       11.32       12.00      0.38 o
   2   6   7      292.31      294.90      3.12 o
   3   6   7        8.25        6.66      0.59 o
   4   6   7        0.10        0.58      0.51 o
   5   6   7        0.30       -0.47      0.80 o
  -5   7   7       15.99       14.41      1.45 o
  -4   7   7       17.26       17.00      1.07 o
  -3   7   7       48.70       42.30      1.19 o
  -2   7   7       44.95       48.81      1.07 o
  -1   7   7        0.08       -0.05      0.32 o
   0   7   7        1.08        0.96      0.27 o
   1   7   7       16.29       18.03      0.56 o
   2   7   7       57.15       55.10      1.06 o
   3   7   7        6.49        6.51      0.58 o
   4   7   7        0.50        1.86      0.66 o
   5   7   7        1.47        0.99      0.88 o
  -4   8   7        8.86        9.60      0.96 o
  -3   8   7       69.62       63.11      1.45 o
  -2   8   7       17.22       15.95      1.02 o
  -1   8   7        2.25        1.73      0.42 o
   0   8   7        5.96        5.43      0.70 o
   1   8   7       18.81       21.67      0.87 o
   2   8   7       72.11       80.81      1.41 o
   3   8   7        0.09        0.79      0.68 o
   4   8   7        0.76        1.31      1.08 o
  -3   9   7        1.86        0.98      0.81 o
  -2   9   7       26.69       30.38      1.62 o
  -1   9   7        0.03       -0.82      0.94 o
   0   9   7        0.18       -0.16      0.59 o
   1   9   7        0.64        1.81      0.62 o
   2   9   7       21.22       19.42      1.12 o
   3   9   7        0.72        0.80      0.71 o
  -6   0   8      100.38       96.25      2.63 o
  -4   0   8       15.67       12.48      0.80 o
  -2   0   8     1060.52     1020.15      9.36 o
   0   0   8      743.10      712.65      6.50 o
   2   0   8      671.20      702.35      6.01 o
   4   0   8       12.06       10.63      0.68 o
   6   0   8       31.20       28.72      2.00 o
  -7   1   8        5.90        6.94      0.83 o
  -6   1   8      138.47      139.33      2.13 o
  -5   1   8        0.25       -0.82      0.82 o
  -4   1   8      101.06      105.95      1.44 o
  -3   1   8      240.99      247.64      2.52 o
  -2   1   8     1009.64     1053.34      7.03 o
  -1   1   8       54.08       53.41      0.56 o
   0   1   8      522.31      510.07      3.09 o
   1   1   8      232.18      215.66      1.41 o
   2   1   8      171.57      195.48      1.54 o
   3   1   8       15.83       13.41      0.50 o
   4   1   8       21.19       21.34      0.69 o
   5   1   8       13.49       11.91      0.91 o
   6   1   8       24.98       23.25      1.27 o
   7   1   8        0.26        0.76      0.90 o
  -7   2   8       18.00       16.40      1.36 o
  -6   2   8       11.19       10.02      0.78 o
  -5   2   8      121.14      120.34      1.78 o
  -4   2   8       11.28       13.48      0.61 o
  -3   2   8       65.85       78.41      1.07 o
  -2   2   8      298.17      277.64      2.73 o
  -1   2   8      157.97      152.50      1.30 o
   0   2   8      175.62      166.38      1.31 o
   1   2   8      182.50      202.30      1.43 o
   2   2   8       12.23       12.95      0.43 o
   3   2   8        1.20        0.40      0.26 o
   4   2   8        7.59       10.99      0.70 o
   5   2   8        5.37        4.07      0.74 o
   6   2   8       11.60        9.02      1.05 o
   7   2   8        0.16       -0.22      0.99 o
  -7   3   8        0.58        0.24      1.03 o
  -6   3   8       79.40       84.03      2.38 o
  -5   3   8        0.20       -0.39      0.39 o
  -4   3   8       44.17       45.53      0.94 o
  -3   3   8       35.52       39.18      0.73 o
  -2   3   8       64.97       70.92      0.90 o
  -1   3   8      128.91      126.91      1.29 o
   0   3   8       58.74       52.99      0.67 o
   1   3   8      132.49      129.01      1.20 o
   2   3   8       64.06       72.68      0.86 o
   3   3   8        4.87        4.08      0.33 o
   4   3   8       72.15       73.98      1.27 o
   5   3   8        3.47        1.66      0.61 o
   6   3   8        0.43        1.54      0.91 o
   7   3   8        0.29       -1.35      1.43 o
  -7   4   8        0.46        0.36      1.07 o
  -6   4   8        7.11       10.01      1.22 o
  -5   4   8       12.70       11.67      1.28 o
  -4   4   8       35.05       36.47      0.91 o
  -3   4   8       91.35       83.11      1.13 o
  -2   4   8       14.34       14.13      0.48 o
  -1   4   8        6.57        9.04      0.36 o
   0   4   8      268.93      256.78      2.22 o
   1   4   8      375.32      405.56      2.97 o
   2   4   8       59.82       56.61      0.75 o
   3   4   8       21.68       21.15      0.62 o
   4   4   8        3.30        3.66      0.49 o
   5   4   8        6.07        3.51      0.84 o
   6   4   8        0.02        0.81      1.07 o
  -6   5   8       11.74       14.41      1.66 o
  -5   5   8        0.09       -0.30      0.63 o
  -4   5   8        6.88        5.09      0.67 o
  -3   5   8       95.89       96.74      1.32 o
  -2   5   8      101.35      101.27      1.17 o
  -1   5   8       25.39       25.63      0.56 o
   0   5   8       55.13       56.03      0.75 o
   1   5   8       98.00       93.48      1.00 o
   2   5   8        0.31        0.70      0.27 o
   3   5   8       47.66       50.87      1.06 o
   4   5   8        1.58        1.96      0.53 o
   5   5   8        7.54        5.40      0.90 o
   6   5   8        3.30        3.79      1.28 o
  -6   6   8        0.11        0.33      1.11 o
  -5   6   8       23.32       28.00      2.03 o
  -4   6   8        7.60        6.07      0.69 o
  -3   6   8      382.61      368.53      4.17 o
  -2   6   8       18.81       18.35      0.98 o
  -1   6   8        4.90        3.49      0.35 o
   0   6   8       80.56       84.16      1.00 o
   1   6   8       14.23       16.00      0.49 o
   2   6   8       30.00       35.00      0.90 o
   3   6   8        1.74        1.99      0.46 o
   4   6   8        4.12        4.62      0.63 o
   5   6   8        1.23        0.51      0.81 o
  -5   7   8        3.40        6.62      1.09 o
  -4   7   8        1.17        0.49      0.64 o
  -3   7   8        0.99        1.48      0.50 o
  -2   7   8       89.64       85.00      1.45 o
  -1   7   8        1.42        1.23      0.37 o
   0   7   8       26.47       24.28      0.71 o
   1   7   8        7.55        6.07      0.42 o
   2   7   8       23.21       22.14      0.77 o
   3   7   8       29.69       29.13      0.96 o
   4   7   8        0.04        0.31      0.53 o
   5   7   8        2.20        2.20      0.97 o
  -4   8   8        0.43        1.38      0.67 o
  -3   8   8       77.39       76.67      1.61 o
  -2   8   8        0.81        1.21      0.60 o
  -1   8   8        5.88        5.02      0.54 o
   0   8   8        0.96        0.17      0.46 o
   1   8   8        8.46        9.60      0.58 o
   2   8   8       29.52       31.18      0.95 o
   3   8   8        1.33        1.63      0.53 o
   4   8   8        0.89        2.24      0.83 o
  -3   9   8        5.21        4.90      1.16 o
  -2   9   8        0.00        0.09      0.79 o
  -1   9   8        0.06       -0.40      2.08 o
   0   9   8        0.37       -0.10      0.65 o
   1   9   8       12.43       14.62      0.95 o
   2   9   8        0.81        1.53      0.93 o
  -7   0   9       40.13       39.16      2.08 o
  -5   0   9      122.52      123.61      2.74 o
  -3   0   9      421.13      431.06      5.33 o
  -1   0   9        7.11        4.38      0.27 o
   1   0   9      415.85      468.56      3.85 o
   3   0   9       19.02       28.47      0.86 o
   5   0   9       29.32       25.21      2.33 o
   7   0   9        0.74        1.80      1.15 o
  -7   1   9        5.05        5.46      0.80 o
  -6   1   9       36.64       34.10      1.35 o
  -5   1   9        3.35        2.81      0.66 o
  -4   1   9        0.96        0.62      0.26 o
  -3   1   9     1338.36     1483.95     12.03 o
  -2   1   9      415.38      414.23      3.25 o
  -1   1   9      656.09      631.11      4.02 o
   0   1   9        0.32        0.49      0.12 o
   1   1   9        0.35        0.05      0.13 o
   2   1   9       59.58       66.02      0.72 o
   3   1   9      166.26      189.41      1.90 o
   4   1   9       12.87       10.97      0.64 o
   5   1   9       90.66       78.36      1.84 o
   6   1   9        3.54        1.93      0.80 o
   7   1   9        0.67        0.42      0.88 o
  -7   2   9        2.74        2.95      0.95 o
  -6   2   9        5.82        5.97      0.76 o
  -5   2   9       36.95       35.65      1.01 o
  -4   2   9        0.17       -0.20      0.32 o
  -3   2   9      124.13      118.52      1.39 o
  -2   2   9      195.74      187.18      1.81 o
  -1   2   9        1.42       -0.16      0.16 o
   0   2   9       90.58       92.17      0.89 o
   1   2   9      745.44      827.01      5.61 o
   2   2   9      186.77      203.18      1.64 o
   3   2   9       11.38       11.71      0.50 o
   4   2   9       18.07       16.27      0.73 o
   5   2   9       33.15       28.42      1.42 o
   6   2   9        2.79        4.39      0.91 o
   7   2   9        0.36       -0.25      1.01 o
  -7   3   9       63.04       70.91      2.61 o
  -6   3   9       23.12       24.04      2.07 o
  -5   3   9        0.02       -0.38      0.38 o
  -4   3   9       34.85       28.51      0.78 o
  -3   3   9        1.20        3.02      0.31 o
  -2   3   9      272.26      275.11      2.43 o
  -1   3   9       12.68        8.39      0.29 o
   0   3   9       15.94       17.62      0.39 o
   1   3   9      125.42      139.87      1.31 o
   2   3   9       68.87       66.26      0.88 o
   3   3   9       76.89       77.32      1.09 o
   4   3   9       10.20        7.94      0.52 o
   5   3   9        2.27        2.00      0.65 o
   6   3   9        2.71        2.09      0.95 o
  -7   4   9        1.39        1.67      1.31 o
  -6   4   9        0.04       -0.19      1.01 o
  -5   4   9        0.32        0.10      0.55 o
  -4   4   9        0.33       -0.14      0.37 o
  -3   4   9        5.31        6.60      0.41 o
  -2   4   9       11.84       11.05      0.63 o
  -1   4   9        0.00        0.49      0.21 o
   0   4   9        5.30        3.93      0.25 o
   1   4   9        2.18        4.55      0.32 o
   2   4   9      150.57      160.37      1.51 o
   3   4   9        9.68        8.54      0.47 o
   4   4   9       13.39       13.84      0.72 o
   5   4   9       65.47       64.18      1.99 o
   6   4   9        2.87        2.55      1.18 o
  -6   5   9        0.23        1.49      1.09 o
  -5   5   9        1.88        0.35      0.66 o
  -4   5   9       42.83       39.25      1.40 o
  -3   5   9       13.32       16.69      0.64 o
  -2   5   9       15.31       16.49      0.54 o
  -1   5   9        6.23        6.61      0.43 o
   0   5   9       19.17       18.46      0.47 o
   1   5   9       71.19       72.67      0.85 o
   2   5   9      104.05      104.80      1.18 o
   3   5   9       39.09       38.92      1.19 o
   4   5   9        0.28       -0.47      0.47 o
   5   5   9        1.04        0.31      0.76 o
   6   5   9       40.66       43.87      2.58 o
  -6   6   9        0.02        0.26      1.10 o
  -5   6   9        2.79        5.64      1.18 o
  -4   6   9        1.70        1.62      0.57 o
  -3   6   9       15.99       18.73      1.18 o
  -2   6   9       37.08       31.29      0.97 o
  -1   6   9        0.07        0.09      0.29 o
   0   6   9       18.40       17.19      0.53 o
   1   6   9       76.91       79.20      1.11 o
   2   6   9       78.11       81.11      1.57 o
   3   6   9        8.46        8.67      0.61 o
   4   6   9        0.45        0.53      0.53 o
   5   6   9       53.48       57.56      2.00 o
  -5   7   9        0.07        0.90      0.89 o
  -4   7   9        2.48        3.07      0.73 o
  -3   7   9       36.71       35.12      1.17 o
  -2   7   9        0.10       -0.22      0.43 o
  -1   7   9        0.34        0.20      0.39 o
   0   7   9        0.00       -0.24      0.34 o
   1   7   9        0.51        0.64      0.34 o
   2   7   9       69.63       72.64      1.33 o
   3   7   9        2.75        3.03      0.50 o
   4   7   9        0.44        0.03      0.58 o
   5   7   9        1.96        1.99      0.98 o
  -4   8   9        5.10        4.32      0.78 o
  -3   8   9        9.04        8.76      0.75 o
  -2   8   9       28.31       27.31      1.36 o
  -1   8   9       10.91       11.32      0.73 o
   0   8   9        7.68        6.36      0.66 o
   1   8   9        3.86        5.98      0.50 o
   2   8   9        0.00       -0.12      0.41 o
   3   8   9       13.51       14.80      0.83 o
   4   8   9        0.43       -0.04      0.75 o
  -3   9   9        1.72        2.41      0.92 o
  -2   9   9        1.51        0.44      0.88 o
  -1   9   9        4.41        3.94      1.18 o
   0   9   9        0.00       -0.84      0.88 o
   1   9   9        2.06        2.20      0.71 o
   2   9   9       10.24       13.66      1.06 o
  -6   0  10       12.10        8.96      1.15 o
  -4   0  10       95.63       96.42      2.14 o
  -2   0  10      869.97      870.18      8.10 o
   0   0  10      830.40      790.77      9.86 o
   2   0  10      514.77      599.81      6.03 o
   4   0  10       61.66       56.66      1.60 o
   6   0  10        0.05        0.14      0.93 o
  -7   1  10       13.86       15.61      1.03 o
  -6   1  10       20.20       20.35      1.14 o
  -5   1  10        0.75       -0.31      0.69 o
  -4   1  10        0.01        0.23      0.30 o
  -3   1  10       82.44       88.74      1.27 o
  -2   1  10      688.84      732.40      5.33 o
  -1   1  10      407.38      386.88      2.60 o
   0   1  10      495.85      502.91      3.10 o
   1   1  10      152.21      162.98      1.17 o
   2   1  10      327.71      348.58      2.57 o
   3   1  10       72.54       72.94      1.10 o
   4   1  10       73.32       69.42      1.34 o
   5   1  10        9.14        7.70      0.95 o
   6   1  10        1.85        2.06      0.80 o
   7   1  10        5.98        6.34      1.12 o
  -7   2  10        1.92        1.50      1.04 o
  -6   2  10       17.28       18.41      1.04 o
  -5   2  10        0.65       -0.34      0.45 o
  -4   2  10        0.60        1.41      0.41 o
  -3   2  10       61.38       48.25      0.85 o
  -2   2  10       33.70       48.41      0.76 o
  -1   2  10       60.52       57.06      0.82 o
   0   2  10        6.91        8.01      0.25 o
   1   2  10     1872.17     1965.25     14.11 o
   2   2  10       10.90       11.69      0.37 o
   3   2  10        5.82        5.02      0.35 o
   4   2  10       28.82       25.47      0.97 o
   5   2  10       37.18       30.38      1.46 o
   6   2  10        1.62        1.04      0.78 o
   7   2  10        0.65        2.13      1.12 o
  -7   3  10       15.84       18.70      1.66 o
  -6   3  10       47.98       45.92      2.14 o
  -5   3  10       33.41       29.88      1.01 o
  -4   3  10        0.21        0.09      0.36 o
  -3   3  10       42.37       43.65      0.80 o
  -2   3  10       26.51       24.23      0.59 o
  -1   3  10      197.92      183.07      1.63 o
   0   3  10       11.04       12.52      0.34 o
   1   3  10       60.87       61.82      0.81 o
   2   3  10      213.72      231.12      2.01 o
   3   3  10       31.19       30.40      0.65 o
   4   3  10        4.88        5.92      0.56 o
   5   3  10        2.05        3.03      0.74 o
   6   3  10        0.47        2.10      0.96 o
  -6   4  10       35.34       37.52      2.31 o
  -5   4  10        6.57        6.90      0.78 o
  -4   4  10       66.03       57.39      1.14 o
  -3   4  10        4.92        3.59      0.38 o
  -2   4  10        4.28        3.13      0.31 o
  -1   4  10       36.78       32.84      0.64 o
   0   4  10      125.09      117.72      1.19 o
   1   4  10     1927.47     2064.35     14.15 o
   2   4  10       12.00       12.22      0.44 o
   3   4  10        0.45        0.59      0.32 o
   4   4  10       40.61       41.64      1.49 o
   5   4  10        1.20        0.56      0.76 o
   6   4  10        1.02        0.20      1.02 o
  -6   5  10       19.71       20.20      1.88 o
  -5   5  10       14.41       14.71      1.12 o
  -4   5  10        1.21        1.79      0.61 o
  -3   5  10        9.89       10.93      0.57 o
  -2   5  10        0.00       -0.25      0.25 o
  -1   5  10        2.95        1.90      0.26 o
   0   5  10        4.81        5.42      0.30 o
   1   5  10        5.58        6.20      0.33 o
   2   5  10        0.03        0.26      0.27 o
   3   5  10        4.07        3.13      0.49 o
   4   5  10        0.17       -0.49      0.53 o
   5   5  10       26.89       28.75      1.54 o
   6   5  10       11.18       14.65      2.02 o
  -6   6  10        5.62        6.54      1.45 o
  -5   6  10        9.09        9.81      1.15 o
  -4   6  10        3.35        1.94      0.65 o
  -3   6  10       44.31       39.11      1.23 o
  -2   6  10       32.21       26.25      0.96 o
  -1   6  10        9.88        8.55      0.52 o
   0   6  10        0.16        0.35      0.39 o
   1   6  10      256.46      269.80      2.67 o
   2   6  10        3.34        3.94      0.49 o
   3   6  10        0.11        0.33      0.43 o
   4   6  10       17.91       17.92      1.05 o
   5   6  10       39.67       44.05      1.86 o
  -5   7  10        0.07        0.32      0.89 o
  -4   7  10       13.86       11.95      0.99 o
  -3   7  10        3.49        2.38      0.58 o
  -2   7  10        0.09        0.05      0.51 o
  -1   7  10       15.76       14.98      0.74 o
   0   7  10        3.75        2.51      0.44 o
   1   7  10       10.95       12.18      0.63 o
   2   7  10        0.03        0.37      0.42 o
   3   7  10        1.88        2.27      0.51 o
   4   7  10        0.14        0.27      0.60 o
  -4   8  10        0.79        1.06      0.68 o
  -3   8  10      125.30      121.93      2.57 o
  -2   8  10        1.20        0.15      0.46 o
  -1   8  10        0.16        0.35      0.51 o
   0   8  10        6.02        5.47      0.51 o
   1   8  10       60.80       62.63      1.22 o
   2   8  10       19.12       17.67      0.75 o
   3   8  10        1.20        2.42      0.57 o
   4   8  10        0.90        1.19      0.76 o
  -3   9  10        0.54       -0.19      0.99 o
  -2   9  10        0.57       -0.43      1.07 o
  -1   9  10        0.15        0.09      1.78 o
   0   9  10        0.12       -0.43      0.71 o
   1   9  10       21.71       23.09      1.91 o
   2   9  10        4.97        5.31      0.91 o
  -7   0  11        1.81        0.76      0.95 o
  -5   0  11        0.15       -1.00      1.05 o
  -3   0  11      282.49      284.69      4.32 o
  -1   0  11        9.18        7.09      0.42 o
   1   0  11      271.48      262.57      3.69 o
   3   0  11        2.93        3.41      0.48 o
   5   0  11       19.19       19.01      1.54 o
   7   0  11       17.94       26.70      3.15 o
  -7   1  11       12.31       14.29      1.02 o
  -6   1  11       17.08       17.86      1.15 o
  -5   1  11        8.40       10.66      0.81 o
  -4   1  11       13.20       12.53      0.61 o
  -3   1  11      201.13      214.64      2.98 o
  -2   1  11       24.80       34.71      0.62 o
  -1   1  11       73.91       70.86      0.78 o
   0   1  11       24.44       32.36      0.45 o
   1   1  11      222.64      254.33      1.83 o
   2   1  11        0.05       -0.02      0.19 o
   3   1  11       24.48       18.42      0.52 o
   4   1  11        3.30        2.48      0.56 o
   5   1  11       83.43       74.44      2.94 o
   6   1  11        1.79        1.91      0.82 o
   7   1  11        0.86        2.07      1.12 o
  -7   2  11       11.19        8.80      1.15 o
  -6   2  11        7.91       11.09      0.89 o
  -5   2  11        0.30       -0.14      0.40 o
  -4   2  11      164.67      158.54      2.12 o
  -3   2  11       45.42       47.61      0.86 o
  -2   2  11       37.69       40.71      0.71 o
  -1   2  11        3.19        1.85      0.23 o
   0   2  11       29.69       32.64      0.52 o
   1   2  11        5.17        4.62      0.32 o
   2   2  11      123.43      132.91      1.24 o
   3   2  11       15.81       18.86      0.56 o
   4   2  11       13.52        8.87      0.69 o
   5   2  11        9.75        8.53      0.99 o
   6   2  11       11.80        9.93      1.11 o
  -7   3  11       18.06       20.13      2.04 o
  -6   3  11       15.87       13.04      1.35 o
  -5   3  11        0.06        0.21      0.42 o
  -4   3  11        4.31        4.57      0.48 o
  -3   3  11      154.56      163.27      1.77 o
  -2   3  11       35.50       39.83      0.76 o
  -1   3  11       26.73       25.47      0.49 o
   0   3  11       65.11       77.43      1.07 o
   1   3  11      629.22      661.63      5.11 o
   2   3  11       17.24       20.07      0.72 o
   3   3  11        2.93        2.82      0.33 o
   4   3  11        2.20        1.97      0.49 o
   5   3  11       43.48       33.50      1.56 o
   6   3  11       17.76       22.49      1.66 o
  -6   4  11        0.06        0.24      0.99 o
  -5   4  11        3.69        4.18      0.79 o
  -4   4  11       32.62       28.91      1.38 o
  -3   4  11        0.05        0.33      0.22 o
  -2   4  11        1.48        0.81      0.27 o
  -1   4  11        7.60        7.12      0.35 o
   0   4  11       26.07       27.49      0.57 o
   1   4  11       54.29       57.34      0.99 o
   2   4  11        1.31        1.86      0.29 o
   3   4  11        1.47        1.35      0.37 o
   4   4  11        1.15        1.10      0.56 o
   5   4  11       87.99       83.43      2.54 o
   6   4  11        0.00       -0.22      1.05 o
  -6   5  11        4.78        7.38      1.40 o
  -5   5  11        5.26        6.58      0.90 o
  -4   5  11       10.21        9.00      0.87 o
  -3   5  11        5.05        5.37      0.47 o
  -2   5  11        0.04       -0.26      0.26 o
  -1   5  11       10.56       10.19      0.41 o
   0   5  11      171.67      176.48      1.66 o
   1   5  11       75.46       73.46      0.95 o
   2   5  11        3.96        4.00      0.38 o
   3   5  11        3.78        4.07      0.51 o
   4   5  11        0.00        0.82      0.61 o
   5   5  11       29.47       25.19      2.08 o
   6   5  11        4.30        7.99      1.83 o
  -6   6  11       12.28       16.52      2.16 o
  -5   6  11        1.13       -0.59      0.81 o
  -4   6  11        0.09        0.38      0.60 o
  -3   6  11       27.33       23.30      1.15 o
  -2   6  11        0.19       -0.07      0.35 o
  -1   6  11        2.10        1.08      0.39 o
   0   6  11      192.55      195.87      2.22 o
   1   6  11        0.53        0.71      0.35 o
   2   6  11       83.38       82.55      1.40 o
   3   6  11        0.21        0.53      0.56 o
   4   6  11        6.64        6.58      0.80 o
   5   6  11        3.00        4.62      0.98 o
  -5   7  11        0.27       -0.20      0.89 o
  -4   7  11       46.76       42.25      1.53 o
  -3   7  11        5.21        6.02      0.69 o
  -2   7  11       14.40       14.77      0.92 o
  -1   7  11        7.17        9.17      0.63 o
   0   7  11       14.11       13.84      0.68 o
   1   7  11       11.12       12.66      0.66 o
   2   7  11       18.43       19.16      0.77 o
   3   7  11        0.39        0.69      0.50 o
   4   7  11        0.40        0.21      0.62 o
  -4   8  11       14.30       16.96      1.25 o
  -3   8  11       17.13       16.27      0.93 o
  -2   8  11        9.42        7.40      0.67 o
  -1   8  11       35.07       34.12      0.98 o
   0   8  11       16.71       16.02      0.79 o
   1   8  11        8.34       11.66      0.74 o
   2   8  11        0.01        0.18      0.44 o
   3   8  11        0.00        0.72      0.53 o
  -2   9  11       14.73       11.19      1.32 o
  -1   9  11        4.42        1.55      2.35 o
   0   9  11        0.04       -0.62      0.62 o
   1   9  11        8.27        9.60      0.96 o
   2   9  11        4.45        6.15      0.93 o
  -6   0  12       14.45       11.92      1.46 o
  -4   0  12       52.89       58.78      1.69 o
  -2   0  12      159.73      143.69      1.97 o
   0   0  12       94.82       98.33      1.31 o
   2   0  12      469.26      530.35      5.47 o
   4   0  12        0.02       -0.67      0.67 o
   6   0  12       19.02       19.49      2.23 o
  -7   1  12        2.36        3.89      0.75 o
  -6   1  12       14.51       13.94      0.98 o
  -5   1  12       10.61        8.74      0.77 o
  -4   1  12       13.84       18.43      0.72 o
  -3   1  12       56.75       57.40      0.95 o
  -2   1  12       16.09       15.67      0.46 o
  -1   1  12       36.67       38.98      0.58 o
   0   1  12     2267.67     2470.38     15.07 o
   1   1  12       13.89       14.99      0.37 o
   2   1  12        0.46        1.55      0.24 o
   3   1  12        0.57        1.03      0.26 o
   4   1  12        0.63       -0.60      0.60 o
   5   1  12        9.50        8.55      0.97 o
   6   1  12       14.26       13.40      1.24 o
   7   1  12        2.50        3.93      1.24 o
  -7   2  12       12.74       12.31      1.45 o
  -6   2  12       25.30       25.56      1.19 o
  -5   2  12       14.06       12.45      0.74 o
  -4   2  12        0.92        1.00      0.42 o
  -3   2  12       58.90       65.34      1.08 o
  -2   2  12       26.28       18.00      0.57 o
  -1   2  12       32.14       33.08      0.65 o
   0   2  12       67.87       73.44      0.88 o
   1   2  12      334.76      379.59      2.84 o
   2   2  12       22.43       26.45      0.55 o
   3   2  12       92.57       93.10      1.22 o
   4   2  12       25.32       29.24      0.98 o
   5   2  12        1.14        1.93      0.82 o
   6   2  12        0.22        0.68      0.80 o
  -7   3  12        1.73        2.84      1.32 o
  -6   3  12        2.31        1.22      0.92 o
  -5   3  12        6.87        5.41      0.56 o
  -4   3  12       92.99      106.50      1.63 o
  -3   3  12       11.69       16.98      0.60 o
  -2   3  12      128.07      120.47      1.38 o
  -1   3  12       31.66       30.99      0.61 o
   0   3  12      169.46      173.93      1.65 o
   1   3  12      142.58      157.21      1.60 o
   2   3  12       52.32       52.24      0.70 o
   3   3  12       16.29       14.53      0.55 o
   4   3  12      166.29      149.13      2.26 o
   5   3  12       10.86       10.90      1.28 o
   6   3  12        0.28        0.75      1.10 o
  -6   4  12       31.55       36.42      2.29 o
  -5   4  12       18.87       15.73      1.12 o
  -4   4  12       18.40       22.16      0.98 o
  -3   4  12      203.23      188.98      2.65 o
  -2   4  12        0.28       -0.17      0.24 o
  -1   4  12       29.29       23.44      0.56 o
   0   4  12        0.29        0.22      0.29 o
   1   4  12        7.87       10.91      0.45 o
   2   4  12      110.77      115.07      1.28 o
   3   4  12        9.22        9.02      0.55 o
   4   4  12       26.97       25.55      1.12 o
   5   4  12       43.73       54.89      2.92 o
   6   4  12       10.43       11.74      1.60 o
  -6   5  12        0.37        1.24      1.11 o
  -5   5  12        0.03       -0.67      0.75 o
  -4   5  12        4.96        3.15      0.70 o
  -3   5  12        8.28        8.01      0.63 o
  -2   5  12       20.27       20.75      0.64 o
  -1   5  12        9.75       10.87      0.44 o
   0   5  12        6.54        8.35      0.38 o
   1   5  12       28.74       28.93      0.65 o
   2   5  12       32.42       31.48      0.76 o
   3   5  12       15.59       17.11      0.80 o
   4   5  12       95.08       92.37      2.49 o
   5   5  12        1.05        1.45      0.93 o
  -5   6  12        2.24        1.44      0.88 o
  -4   6  12        8.84        6.98      0.85 o
  -3   6  12       42.83       40.32      1.37 o
  -2   6  12        3.03        3.65      0.49 o
  -1   6  12       10.97        9.52      0.57 o
   0   6  12        9.42       12.14      0.80 o
   1   6  12       44.38       44.82      0.92 o
   2   6  12       11.43       11.42      0.65 o
   3   6  12        2.88        3.58      0.54 o
   4   6  12        5.83        5.58      0.78 o
   5   6  12       51.61       63.85      2.43 o
  -5   7  12        5.31        6.97      1.13 o
  -4   7  12       11.06       11.77      1.15 o
  -3   7  12        9.83        7.15      0.74 o
  -2   7  12        1.67        1.59      0.56 o
  -1   7  12        8.67        7.54      0.63 o
   0   7  12        7.32        7.22      0.60 o
   1   7  12       25.44       26.78      0.97 o
   2   7  12        1.82        1.32      0.47 o
   3   7  12        0.20        0.59      0.51 o
   4   7  12        7.62       10.08      0.92 o
  -4   8  12        2.12        3.49      0.78 o
  -3   8  12        4.46        3.60      0.81 o
  -2   8  12        4.07        5.16      0.65 o
  -1   8  12        0.05       -0.57      0.57 o
   0   8  12       18.63       18.64      1.13 o
   1   8  12       79.31       80.20      1.94 o
   2   8  12        1.25        0.83      0.48 o
   3   8  12        1.17        1.15      0.64 o
  -2   9  12        7.62        6.46      1.64 o
  -1   9  12        0.01       -0.43      1.13 o
   0   9  12        0.80       -0.06      1.16 o
   1   9  12       20.93       22.84      1.04 o
   2   9  12        4.49        4.54      0.81 o
  -7   0  13        0.04        0.94      0.93 o
  -5   0  13       44.48       39.81      1.82 o
  -3   0  13        0.93        1.49      0.47 o
  -1   0  13      248.68      238.27      2.63 o
   1   0  13       76.24       71.81      1.56 o
   3   0  13        0.27       -0.19      0.39 o
   5   0  13      100.33       91.61      3.69 o
  -7   1  13        4.64        5.88      0.83 o
  -6   1  13        6.29        4.76      0.74 o
  -5   1  13        6.48        5.25      0.68 o
  -4   1  13       41.78       43.78      1.12 o
  -3   1  13        5.93        5.76      0.39 o
  -2   1  13      120.71      115.22      1.29 o
  -1   1  13      447.23      461.63      3.36 o
   0   1  13      540.13      574.08      3.82 o
   1   1  13      458.65      496.49      3.40 o
   2   1  13       68.43       74.84      0.94 o
   3   1  13        2.45        1.49      0.29 o
   4   1  13      151.63      133.81      2.34 o
   5   1  13       24.90       25.94      1.42 o
   6   1  13        0.74        2.30      1.05 o
  -7   2  13        9.35        9.92      1.35 o
  -6   2  13        0.60        0.50      0.60 o
  -5   2  13       20.44       18.33      0.91 o
  -4   2  13       26.74       26.91      0.95 o
  -3   2  13       61.30       63.34      1.08 o
  -2   2  13       84.80       76.25      1.04 o
  -1   2  13        2.12        2.22      0.28 o
   0   2  13      654.37      714.39      4.97 o
   1   2  13      231.71      240.49      1.98 o
   2   2  13        0.57        0.11      0.23 o
   3   2  13       29.31       25.96      0.68 o
   4   2  13       47.01       49.73      1.25 o
   5   2  13       19.93       19.03      1.26 o
   6   2  13       14.28       18.07      1.51 o
  -7   3  13       17.80       22.28      2.96 o
  -6   3  13        2.61        2.90      0.96 o
  -5   3  13        8.96        8.83      0.67 o
  -4   3  13       20.99       21.83      0.82 o
  -3   3  13       57.16       69.78      1.09 o
  -2   3  13       36.47       32.13      0.83 o
  -1   3  13        0.35       -0.22      0.22 o
   0   3  13      677.36      716.92      5.24 o
   1   3  13       27.10       26.52      0.82 o
   2   3  13       12.84       13.36      0.41 o
   3   3  13       65.49       62.82      1.07 o
   4   3  13      109.70      101.41      1.89 o
   5   3  13       84.70       81.13      2.44 o
   6   3  13        5.17        7.30      1.38 o
  -6   4  13        0.67        1.76      1.09 o
  -5   4  13        1.69        2.07      0.74 o
  -4   4  13      103.06       94.28      1.85 o
  -3   4  13       13.50       15.39      0.59 o
  -2   4  13        6.10        5.33      0.38 o
  -1   4  13      118.14      125.85      1.43 o
   0   4  13       93.60      102.92      1.18 o
   1   4  13       21.85       23.01      0.61 o
   2   4  13        4.88        6.80      0.41 o
   3   4  13       39.01       37.41      0.94 o
   4   4  13       23.57       28.86      1.20 o
   5   4  13        4.67        4.56      1.46 o
   6   4  13        4.00        5.08      1.31 o
  -6   5  13        3.21        4.42      1.31 o
  -5   5  13       15.28       11.70      1.23 o
  -4   5  13        1.01        0.22      0.67 o
  -3   5  13        0.18        0.39      0.40 o
  -2   5  13       29.99       32.10      0.83 o
  -1   5  13        7.24        7.33      0.41 o
   0   5  13        9.30       10.45      0.43 o
   1   5  13        3.36        3.83      0.38 o
   2   5  13        1.55        1.73      0.36 o
   3   5  13       21.67       25.17      1.48 o
   4   5  13       17.59       21.32      1.19 o
   5   5  13       16.86       14.15      1.39 o
  -5   6  13        5.79        6.52      1.06 o
  -4   6  13       57.99       56.88      1.78 o
  -3   6  13       30.97       31.02      1.31 o
  -2   6  13        0.25        0.20      0.40 o
  -1   6  13        0.53        0.68      0.40 o
   0   6  13      220.22      230.43      3.30 o
   1   6  13       80.95       80.61      1.35 o
   2   6  13        1.32        2.34      0.47 o
   3   6  13       12.20       12.71      0.80 o
   4   6  13        0.41        0.91      0.80 o
   5   6  13        5.40        7.25      1.23 o
  -5   7  13        0.09        0.50      0.89 o
  -4   7  13       26.75       24.04      1.49 o
  -3   7  13        0.82       -0.15      0.62 o
  -2   7  13       19.90       20.43      1.05 o
  -1   7  13       10.19        9.72      0.76 o
   0   7  13        1.07        1.53      0.62 o
   1   7  13       37.80       38.81      1.19 o
   2   7  13        0.81        0.98      0.46 o
   3   7  13        0.13        0.79      0.60 o
   4   7  13       10.07       11.55      1.86 o
  -4   8  13        5.22        5.55      0.85 o
  -3   8  13        0.01       -0.28      0.67 o
  -2   8  13        1.15        0.69      0.63 o
  -1   8  13        9.69        8.37      1.44 o
   0   8  13      192.24      198.14      3.26 o
   1   8  13        0.12        0.58      0.63 o
   2   8  13        0.22        0.24      0.47 o
   3   8  13        6.37        7.51      0.79 o
  -2   9  13        0.94        0.34      0.84 o
  -1   9  13        4.28        2.46      1.85 o
   0   9  13       21.91       21.66      1.26 o
   1   9  13        5.58        5.80      0.76 o
   2   9  13        3.29        1.89      1.22 o
  -6   0  14        0.10        0.31      1.14 o
  -4   0  14       66.70       62.46      1.79 o
  -2   0  14       58.38       58.75      1.17 o
   0   0  14      409.20      383.54      5.01 o
   2   0  14        0.00        0.35      0.35 o
   4   0  14       51.30       48.29      2.04 o
   6   0  14        0.94        1.56      1.41 o
  -7   1  14        5.27        8.95      0.97 o
  -6   1  14        3.91        2.99      0.73 o
  -5   1  14        0.62        0.30      0.52 o
  -4   1  14        0.73        0.34      0.40 o
  -3   1  14       18.02       18.49      0.63 o
  -2   1  14       57.30       41.13      0.73 o
  -1   1  14        1.35        2.57      0.27 o
   0   1  14     2387.50     2690.86     16.47 o
   1   1  14      112.72      122.39      1.24 o
   2   1  14        1.01        1.26      0.26 o
   3   1  14        8.59        9.26      0.46 o
   4   1  14      267.89      258.02      3.68 o
   5   1  14       12.93       14.89      1.34 o
   6   1  14        1.20       -0.29      0.91 o
  -7   2  14        0.37        0.47      1.01 o
  -6   2  14        0.77       -0.59      0.59 o
  -5   2  14        5.78        6.66      0.73 o
  -4   2  14       59.55       56.44      1.29 o
  -3   2  14        0.01        0.09      0.30 o
  -2   2  14      205.44      189.88      1.95 o
  -1   2  14        8.91       12.27      0.46 o
   0   2  14      190.48      191.80      1.66 o
   1   2  14       75.95       87.39      0.99 o
   2   2  14       12.35       14.47      0.51 o
   3   2  14       38.99       44.78      0.89 o
   4   2  14        0.30       -0.50      0.50 o
   5   2  14       69.58       67.10      3.20 o
   6   2  14        1.99        2.85      1.30 o
  -7   3  14        3.61        5.12      1.46 o
  -6   3  14        1.24        0.40      0.96 o
  -5   3  14       33.54       29.81      1.25 o
  -4   3  14        2.73        1.19      0.47 o
  -3   3  14        8.72        7.44      0.49 o
  -2   3  14        0.13        0.09      0.26 o
  -1   3  14      122.67      111.96      1.34 o
   0   3  14      172.15      188.22      1.74 o
   1   3  14       13.24       14.56      0.43 o
   2   3  14       25.37       24.41      0.58 o
   3   3  14       27.50       26.97      0.75 o
   4   3  14      512.64      489.56      7.15 o
   5   3  14        4.08        5.40      1.04 o
   6   3  14        4.77        7.07      1.39 o
  -6   4  14        0.00       -0.04      1.43 o
  -5   4  14        2.09        1.56      0.94 o
  -4   4  14       18.79       20.35      1.01 o
  -3   4  14        6.05        5.13      0.49 o
  -2   4  14       47.07       45.17      0.83 o
  -1   4  14       13.50       15.74      0.54 o
   0   4  14        0.90        1.62      0.27 o
   1   4  14       14.82       17.59      0.58 o
   2   4  14        2.80        2.72      0.36 o
   3   4  14       10.34       11.33      0.63 o
   4   4  14       69.83       68.07      1.69 o
   5   4  14        1.84        1.65      1.05 o
   6   4  14        7.21       13.82      1.73 o
  -6   5  14        2.90        2.96      1.25 o
  -5   5  14       19.39       16.80      1.63 o
  -4   5  14        0.08        0.12      0.62 o
  -3   5  14        2.17        2.52      0.48 o
  -2   5  14        3.78        4.44      0.49 o
  -1   5  14      165.53      165.66      1.80 o
   0   5  14       48.39       50.63      0.82 o
   1   5  14       76.13       81.76      1.33 o
   2   5  14        8.21        6.75      0.50 o
   3   5  14        1.85        1.99      0.54 o
   4   5  14      122.92      119.17      2.45 o
   5   5  14        0.09        0.37      1.03 o
  -5   6  14        7.66        9.66      1.42 o
  -4   6  14        0.35        1.00      0.68 o
  -3   6  14        1.20        0.98      0.56 o
  -2   6  14       18.58       19.85      0.81 o
  -1   6  14       51.25       48.93      1.11 o
   0   6  14       25.38       33.41      1.09 o
   1   6  14      105.45      107.69      1.76 o
   2   6  14        0.40        0.39      0.42 o
   3   6  14        3.24        2.64      0.64 o
   4   6  14       10.12       11.82      1.15 o
   5   6  14        9.17        8.26      1.37 o
  -5   7  14        2.03        2.18      0.98 o
  -4   7  14        0.09       -0.21      0.73 o
  -3   7  14        9.39        8.72      0.99 o
  -2   7  14       10.32       10.16      0.85 o
  -1   7  14       49.49       49.60      1.32 o
   0   7  14      181.38      193.27      2.77 o
   1   7  14        0.02        0.23      0.53 o
   2   7  14        7.82        7.75      0.63 o
   3   7  14        0.02        0.24      0.55 o
   4   7  14        0.00        0.52      0.72 o
  -4   8  14        0.08        0.40      0.76 o
  -3   8  14       11.09        9.07      0.98 o
  -2   8  14        2.69        1.64      0.73 o
  -1   8  14        0.05       -0.64      0.64 o
   0   8  14        0.30        2.16      0.60 o
   1   8  14       26.12       26.99      1.09 o
   2   8  14        3.10        3.59      0.62 o
   3   8  14        4.00        3.51      0.71 o
  -2   9  14        4.53        2.49      0.95 o
  -1   9  14        1.41        0.01      2.29 o
   0   9  14       25.04       26.59      1.12 o
   1   9  14       10.38        9.58      0.89 o
  -7   0  15       14.18       15.98      1.48 o
  -5   0  15       11.51       12.06      1.24 o
  -3   0  15       26.45       23.26      1.06 o
  -1   0  15     3058.05     3222.16     30.89 o
   1   0  15       78.16       87.68      1.46 o
   3   0  15      179.74      185.88      2.85 o
   5   0  15       30.56       27.70      2.39 o
  -7   1  15        2.69        2.40      0.80 o
  -6   1  15        4.37        3.36      0.92 o
  -5   1  15        1.11       -0.01      0.53 o
  -4   1  15        6.43        6.70      0.60 o
  -3   1  15       82.29       83.86      1.24 o
  -2   1  15       59.32       60.83      0.90 o
  -1   1  15      511.83      541.97      3.97 o
   0   1  15      103.12      111.58      1.28 o
   1   1  15       12.65       10.58      0.40 o
   2   1  15        0.94        0.21      0.26 o
   3   1  15      244.80      238.30      2.39 o
   4   1  15       16.17       16.76      1.34 o
   5   1  15       33.39       34.25      1.85 o
   6   1  15        0.00       -0.33      0.90 o
  -7   2  15        9.14       12.52      1.48 o
  -6   2  15        4.36        3.61      0.74 o
  -5   2  15        0.01       -0.03      0.52 o
  -4   2  15       24.09       22.14      0.94 o
  -3   2  15       34.82       34.24      0.84 o
  -2   2  15       16.36       14.64      0.56 o
  -1   2  15      490.46      533.00      4.19 o
   0   2  15       70.10       63.29      0.83 o
   1   2  15        0.02       -0.10      0.21 o
   2   2  15        2.07        2.19      0.32 o
   3   2  15        0.01       -0.44      0.44 o
   4   2  15       60.79       70.90      1.94 o
   5   2  15        0.96        0.23      0.75 o
   6   2  15        0.00       -0.48      1.10 o
  -6   3  15        3.85        1.15      1.04 o
  -5   3  15       23.18       20.95      1.23 o
  -4   3  15       42.43       38.09      1.20 o
  -3   3  15        2.47        1.37      0.37 o
  -2   3  15        0.19        0.89      0.30 o
  -1   3  15      249.20      262.73      2.51 o
   0   3  15      101.32      100.62      1.23 o
   1   3  15        5.50        6.37      0.40 o
   2   3  15        0.91        0.61      0.27 o
   3   3  15        0.28        0.04      0.37 o
   4   3  15       35.87       32.38      1.32 o
   5   3  15        0.39       -0.75      0.87 o
   6   3  15        6.99        4.71      1.40 o
  -6   4  15        3.94        3.98      1.51 o
  -5   4  15        0.01        0.63      0.91 o
  -4   4  15       18.95       16.45      0.92 o
  -3   4  15       81.48       75.59      1.35 o
  -2   4  15        0.15        0.02      0.36 o
  -1   4  15       23.89       22.89      0.70 o
   0   4  15      220.44      221.95      2.03 o
   1   4  15       29.83       27.76      0.70 o
   2   4  15       58.14       55.84      1.05 o
   3   4  15       58.15       49.90      1.17 o
   4   4  15       32.09       32.69      1.81 o
   5   4  15        8.54        7.43      1.28 o
   6   4  15        1.02        3.17      1.28 o
  -6   5  15        0.66        2.04      1.17 o
  -5   5  15        1.63        2.42      1.13 o
  -4   5  15      101.52       97.53      2.26 o
  -3   5  15        3.23        2.97      0.57 o
  -2   5  15       36.30       35.84      0.99 o
  -1   5  15       91.52       97.47      1.46 o
   0   5  15       29.63       32.15      0.77 o
   1   5  15        2.71        3.96      0.47 o
   2   5  15        1.31        1.22      0.42 o
   3   5  15        9.18       10.35      0.78 o
   4   5  15       14.68       16.87      1.26 o
   5   5  15        2.38        1.32      1.05 o
  -5   6  15        2.82        0.34      1.15 o
  -4   6  15       14.08       13.62      1.43 o
  -3   6  15        1.46        1.59      0.58 o
  -2   6  15        0.16       -0.34      0.41 o
  -1   6  15       46.80       44.58      1.12 o
   0   6  15      185.64      191.29      2.59 o
   1   6  15        5.82        8.23      0.64 o
   2   6  15       11.84       12.99      0.79 o
   3   6  15        6.50        5.20      0.72 o
   4   6  15        2.67        3.48      0.86 o
   5   6  15        2.45        3.09      1.09 o
  -4   7  15        2.58        1.12      0.81 o
  -3   7  15        1.03        0.98      1.06 o
  -2   7  15        1.58        1.61      0.63 o
  -1   7  15        0.85        2.49      0.63 o
   0   7  15        1.03        0.96      0.60 o
   1   7  15        0.93        0.36      0.53 o
   2   7  15        9.46       10.54      0.76 o
   3   7  15       25.07       27.92      1.34 o
   4   7  15        1.27        0.59      0.81 o
  -3   8  15        1.06        0.25      0.73 o
  -2   8  15        4.22        4.06      0.86 o
  -1   8  15        0.00       -0.67      0.67 o
   0   8  15       69.74       65.96      1.53 o
   1   8  15       54.53       57.72      1.51 o
   2   8  15        1.87        2.66      0.79 o
   3   8  15        1.36        2.01      0.75 o
  -2   9  15        1.17        1.13      0.88 o
  -1   9  15       11.39        8.37      0.97 o
   0   9  15       12.14       12.44      0.91 o
   1   9  15        5.50        6.90      1.43 o
  -6   0  16        8.34        8.32      1.62 o
  -4   0  16        3.84        4.87      0.89 o
  -2   0  16       52.13       49.23      1.37 o
   0   0  16      480.59      482.12      7.04 o
   2   0  16      549.41      525.52      6.50 o
   4   0  16       13.36       15.83      1.46 o
   6   0  16        9.96       11.19      2.02 o
  -7   1  16        0.08        1.00      0.79 o
  -6   1  16        9.36        9.46      1.16 o
  -5   1  16        1.77        1.52      0.60 o
  -4   1  16       11.36       14.02      0.79 o
  -3   1  16        6.59        5.93      0.45 o
  -2   1  16       26.99       27.81      0.62 o
  -1   1  16        7.62        6.27      0.37 o
   0   1  16       14.31       22.23      0.53 o
   1   1  16      121.34      124.91      1.31 o
   2   1  16       10.52        7.36      0.43 o
   3   1  16      262.84      262.70      3.17 o
   4   1  16      565.17      536.11      6.89 o
   5   1  16        0.97        2.33      0.92 o
   6   1  16        0.36        0.01      1.01 o
  -7   2  16        0.22        1.11      1.01 o
  -6   2  16        8.37        9.14      1.06 o
  -5   2  16        0.72        0.30      0.62 o
  -4   2  16       14.07       12.68      0.77 o
  -3   2  16      116.42      112.48      1.58 o
  -2   2  16       36.30       37.50      0.83 o
  -1   2  16      281.30      304.73      2.66 o
   0   2  16       21.75       25.25      0.57 o
   1   2  16       60.55       52.81      0.85 o
   2   2  16       71.07       73.45      1.12 o
   3   2  16       70.64       61.63      1.44 o
   4   2  16        1.22        4.18      0.82 o
   5   2  16        4.51        3.30      0.99 o
   6   2  16        3.95        4.55      1.40 o
  -6   3  16        1.35        0.07      0.99 o
  -5   3  16       54.40       53.18      2.18 o
  -4   3  16       18.54       15.27      1.01 o
  -3   3  16       46.21       40.89      1.00 o
  -2   3  16      349.88      330.40      3.60 o
  -1   3  16       15.11       14.55      0.56 o
   0   3  16      413.40      413.56      3.34 o
   1   3  16       14.37       13.59      0.42 o
   2   3  16        2.72        2.20      0.35 o
   3   3  16      171.15      183.96      2.71 o
   4   3  16       16.60       15.29      1.09 o
   5   3  16        0.20        0.35      0.87 o
   6   3  16       15.36       19.61      2.51 o
  -6   4  16        7.51        9.93      1.89 o
  -5   4  16        5.60        6.49      1.20 o
  -4   4  16        9.84       10.51      0.81 o
  -3   4  16       17.27       15.85      0.73 o
  -2   4  16        2.97        3.98      0.44 o
  -1   4  16       94.53       90.82      1.64 o
   0   4  16       14.62       17.99      0.56 o
   1   4  16        0.18        0.27      0.33 o
   2   4  16        0.21        0.11      0.38 o
   3   4  16        3.96        4.46      0.89 o
   4   4  16        1.37        1.71      0.72 o
   5   4  16        5.69        7.64      1.28 o
  -6   5  16        0.08        0.00      1.06 o
  -5   5  16       66.53       62.63      2.62 o
  -4   5  16       13.27       14.05      1.06 o
  -3   5  16       11.30       10.16      0.69 o
  -2   5  16       62.28       62.65      1.30 o
  -1   5  16       98.56      102.33      1.96 o
   0   5  16      198.28      193.12      2.31 o
   1   5  16       23.70       22.92      0.95 o
   2   5  16        0.56        1.18      0.43 o
   3   5  16       33.59       30.74      1.28 o
   4   5  16       11.55       11.80      1.10 o
   5   5  16        2.77        2.64      1.20 o
  -5   6  16        3.88        3.73      1.20 o
  -4   6  16        1.44        3.00      1.00 o
  -3   6  16       19.77       18.36      1.10 o
  -2   6  16        8.45        8.94      0.66 o
  -1   6  16      117.89      126.08      2.17 o
   0   6  16       55.01       60.74      1.40 o
   1   6  16        0.06       -0.44      0.44 o
   2   6  16        6.77        8.01      0.70 o
   3   6  16       11.31       11.02      0.90 o
   4   6  16        1.03        0.27      0.74 o
  -4   7  16        4.83        2.31      1.09 o
  -3   7  16        1.02        0.30      1.06 o
  -2   7  16        0.03       -0.23      0.67 o
  -1   7  16      187.81      187.22      3.08 o
   0   7  16        1.26        0.75      0.60 o
   1   7  16        7.91        5.82      0.79 o
   2   7  16        4.29        6.06      0.76 o
   3   7  16        6.52        8.52      0.94 o
   4   7  16       18.77       14.32      1.23 o
  -3   8  16        2.19        2.37      1.44 o
  -2   8  16        0.56        0.72      0.76 o
  -1   8  16        0.54       -0.72      0.73 o
   0   8  16        0.01        0.74      0.60 o
   1   8  16        6.46        7.57      0.79 o
   2   8  16        0.45        1.34      0.75 o
   3   8  16        1.41        0.30      0.90 o
  -1   9  16       18.47       14.54      1.16 o
   0   9  16        0.01       -0.18      0.64 o
  -7   0  17        5.27        4.14      1.32 o
  -5   0  17        0.10        0.14      0.79 o
  -3   0  17      273.82      263.04      4.24 o
  -1   0  17      332.85      365.52      4.24 o
   1   0  17       24.69       16.62      0.68 o
   3   0  17      642.45      645.33      8.97 o
   5   0  17        0.35        1.95      1.24 o
  -7   1  17        0.13        0.05      0.85 o
  -6   1  17        1.13        1.57      0.88 o
  -5   1  17       33.57       33.15      2.10 o
  -4   1  17        0.11       -0.36      0.44 o
  -3   1  17        2.54        2.45      0.39 o
  -2   1  17        2.75        2.16      0.31 o
  -1   1  17      150.90      170.15      1.62 o
   0   1  17      131.48      149.65      1.49 o
   1   1  17       67.42       66.44      0.96 o
   2   1  17        0.54        0.79      0.31 o
   3   1  17     1506.01     1479.22     12.35 o
   4   1  17       56.59       51.67      2.29 o
   5   1  17       10.45       10.08      1.21 o
   6   1  17        6.57        4.88      1.24 o
  -7   2  17        0.66        0.41      0.99 o
  -6   2  17        0.32       -0.19      0.92 o
  -5   2  17        1.47       -0.24      0.69 o
  -4   2  17       34.06       32.46      1.10 o
  -3   2  17       72.38       73.36      1.34 o
  -2   2  17       24.10       25.49      0.84 o
  -1   2  17      181.15      189.24      1.90 o
   0   2  17       40.64       38.12      0.73 o
   1   2  17       22.39       21.97      0.61 o
   2   2  17        3.59        4.30      0.43 o
   3   2  17      522.84      519.58      5.32 o
   4   2  17       15.87       11.05      1.47 o
   5   2  17        8.63       10.76      1.26 o
   6   2  17        0.83       -0.71      1.16 o
  -6   3  17        0.16        0.38      1.00 o
  -5   3  17        0.22        0.20      0.85 o
  -4   3  17       12.81       10.60      0.75 o
  -3   3  17       15.26       15.38      0.77 o
  -2   3  17        2.06        2.00      0.40 o
  -1   3  17      664.98      651.98      5.69 o
   0   3  17       59.14       69.60      1.00 o
   1   3  17       12.32       11.13      0.44 o
   2   3  17       26.32       26.16      0.80 o
   3   3  17      111.66      102.28      1.99 o
   4   3  17        1.73        0.43      0.68 o
   5   3  17        8.28        8.24      1.39 o
   6   3  17        5.80        7.49      1.93 o
  -6   4  17        2.78        1.74      1.78 o
  -5   4  17        0.55        1.53      1.23 o
  -4   4  17       19.60       16.68      0.96 o
  -3   4  17        4.38        4.38      0.55 o
  -2   4  17      235.10      231.72      2.70 o
  -1   4  17       73.91       68.51      1.17 o
   0   4  17      177.36      179.81      1.89 o
   1   4  17        0.31        0.20      0.38 o
   2   4  17        9.47        8.56      0.59 o
   3   4  17      123.38      121.40      2.46 o
   4   4  17        0.06       -0.73      0.73 o
   5   4  17        8.00        7.63      1.64 o
  -6   5  17        4.98        5.18      2.20 o
  -5   5  17        0.02        0.14      0.95 o
  -4   5  17        7.13        5.80      0.96 o
  -3   5  17       13.01       13.04      0.83 o
  -2   5  17        1.58        1.49      0.49 o
  -1   5  17      598.34      600.14      6.19 o
   0   5  17      116.40      116.19      1.68 o
   1   5  17        0.23        0.04      0.49 o
   2   5  17        0.24        0.61      0.45 o
   3   5  17        5.58        3.89      0.81 o
   4   5  17       74.25       78.51      2.52 o
   5   5  17        0.23        0.61      1.03 o
  -5   6  17        2.34        2.48      1.16 o
  -4   6  17        0.25        1.23      0.95 o
  -3   6  17       21.60       19.60      1.15 o
  -2   6  17       61.86       57.48      1.31 o
  -1   6  17      105.72      104.86      2.01 o
   0   6  17        0.02       -0.03      0.51 o
   1   6  17       19.08       19.11      0.98 o
   2   6  17        2.85        2.53      0.59 o
   3   6  17        3.99        3.54      0.81 o
   4   6  17       23.54       24.44      1.66 o
  -4   7  17        0.05       -0.12      0.96 o
  -3   7  17        3.24        2.08      0.96 o
  -2   7  17        1.30        0.81      0.75 o
  -1   7  17       59.11       61.67      1.72 o
   0   7  17       44.08       43.43      1.37 o
   1   7  17        2.58        1.85      0.61 o
   2   7  17       15.26       17.25      1.11 o
   3   7  17       27.23       26.11      1.41 o
  -3   8  17        1.04        0.66      1.01 o
  -2   8  17        3.44        5.55      1.32 o
  -1   8  17       29.57       28.54      2.04 o
   0   8  17       14.57       12.70      0.90 o
   1   8  17        0.05       -0.78      0.78 o
   2   8  17        0.71        1.66      0.76 o
  -6   0  18        7.33        6.50      1.52 o
  -4   0  18      262.75      256.16      6.22 o
  -2   0  18      138.31      134.60      3.07 o
   0   0  18       99.74       95.91      2.02 o
   2   0  18      906.79      833.27     21.80 o
   4   0  18       13.26       10.47      1.76 o
   6   0  18        3.24        4.72      1.72 o
  -7   1  18        0.18        0.99      0.88 o
  -6   1  18        3.79        3.40      0.97 o
  -5   1  18       39.70       36.59      1.78 o
  -4   1  18       22.87       24.97      1.45 o
  -3   1  18       66.46       67.88      1.33 o
  -2   1  18       15.85       16.23      0.57 o
  -1   1  18       19.42       20.84      0.57 o
   0   1  18        1.16        0.88      0.27 o
   1   1  18       21.04       20.20      0.59 o
   2   1  18       16.54       17.38      0.63 o
   3   1  18        2.79        2.24      0.62 o
   4   1  18        2.71        2.32      0.73 o
   5   1  18        8.87       10.02      1.27 o
   6   1  18        5.18        9.11      1.39 o
  -6   2  18       17.60       18.25      1.76 o
  -5   2  18        0.20        0.31      0.78 o
  -4   2  18       36.95       35.25      1.15 o
  -3   2  18       11.76       10.76      0.71 o
  -2   2  18      601.56      591.29      5.30 o
  -1   2  18      682.59      649.60      5.14 o
   0   2  18       24.73       23.54      0.63 o
   1   2  18       97.76       95.68      1.31 o
   2   2  18       47.66       48.57      1.09 o
   3   2  18       59.58       49.23      1.30 o
   4   2  18       10.68       10.52      1.28 o
   5   2  18        0.11       -0.82      0.82 o
   6   2  18        0.30        4.18      1.69 o
  -6   3  18        0.03        0.80      1.03 o
  -5   3  18       23.97       24.04      1.72 o
  -4   3  18        3.52        2.09      0.54 o
  -3   3  18       48.72       47.68      1.22 o
  -2   3  18       44.84       44.09      1.04 o
  -1   3  18        2.60        4.09      0.51 o
   0   3  18        0.77        1.15      0.39 o
   1   3  18       26.18       26.54      0.67 o
   2   3  18       52.56       52.21      1.13 o
   3   3  18       10.44       13.70      0.93 o
   4   3  18       46.54       44.28      1.87 o
   5   3  18        1.03        0.77      1.32 o
  -6   4  18        4.66        6.10      1.77 o
  -5   4  18        2.75        1.27      1.21 o
  -4   4  18        6.15        5.41      0.70 o
  -3   4  18        0.59       -0.04      0.44 o
  -2   4  18      573.39      568.70      5.51 o
  -1   4  18       84.66       84.46      1.36 o
   0   4  18      235.79      234.99      2.33 o
   1   4  18        0.26        0.48      0.44 o
   2   4  18       33.66       34.97      1.00 o
   3   4  18       11.66        7.73      0.79 o
   4   4  18       28.48       27.53      2.16 o
   5   4  18        0.32        2.08      1.31 o
  -5   5  18        1.41        1.92      1.68 o
  -4   5  18        0.85        1.59      0.79 o
  -3   5  18        0.70        0.59      0.53 o
  -2   5  18        0.03        0.34      0.48 o
  -1   5  18       44.83       50.82      1.28 o
   0   5  18        2.48        2.62      0.46 o
   1   5  18        1.67        2.91      0.59 o
   2   5  18        0.02       -0.33      0.46 o
   3   5  18       18.52       17.57      1.22 o
   4   5  18        2.29        1.32      1.08 o
   5   5  18        0.07        1.14      1.48 o
  -5   6  18        0.24        2.45      1.14 o
  -4   6  18        0.03       -0.72      0.87 o
  -3   6  18        0.64       -0.67      0.67 o
  -2   6  18       30.13       30.78      1.27 o
  -1   6  18       21.46       23.07      1.19 o
   0   6  18       62.29       61.33      1.47 o
   1   6  18        6.46        7.43      0.76 o
   2   6  18        6.61        6.73      0.78 o
   3   6  18        3.73        3.99      1.01 o
   4   6  18       12.27       12.63      1.34 o
  -4   7  18        6.13        8.75      1.75 o
  -3   7  18        2.54        2.50      0.98 o
  -2   7  18        0.38        0.67      0.88 o
  -1   7  18       24.83       27.51      1.43 o
   0   7  18       49.81       55.92      1.73 o
   1   7  18        2.13        1.36      0.76 o
   2   7  18        0.55        0.58      0.77 o
   3   7  18        0.88        1.23      0.75 o
  -3   8  18        0.03       -0.98      0.98 o
  -2   8  18        0.05       -0.90      0.93 o
  -1   8  18       13.99       14.63      1.44 o
   0   8  18        0.01       -0.50      0.60 o
   1   8  18        7.24        8.46      0.86 o
   2   8  18        9.23       10.52      1.67 o
  -7   0  19        2.26        2.52      1.27 o
  -5   0  19       29.00       26.93      2.26 o
  -3   0  19        5.35        5.18      0.87 o
  -1   0  19       71.11       87.33      2.02 o
   1   0  19       66.52       68.37      1.68 o
   3   0  19      206.18      209.67      4.43 o
   5   0  19       21.57       25.92      2.58 o
  -6   1  19        1.30        0.63      0.88 o
  -5   1  19       18.91       18.72      1.39 o
  -4   1  19       27.96       25.16      1.16 o
  -3   1  19      422.92      415.08      4.62 o
  -2   1  19        1.63        2.71      0.36 o
  -1   1  19      419.32      414.96      3.34 o
   0   1  19       19.03       20.47      0.58 o
   1   1  19      137.82      125.29      1.46 o
   2   1  19       69.70       67.77      1.39 o
   3   1  19       25.02       21.59      1.12 o
   4   1  19        1.02        0.69      0.78 o
   5   1  19       11.01        8.83      1.22 o
   6   1  19        7.24       10.36      1.53 o
  -6   2  19        6.66        4.86      1.22 o
  -5   2  19       27.92       28.14      1.62 o
  -4   2  19       68.54       65.40      1.52 o
  -3   2  19       28.67       27.41      1.45 o
  -2   2  19      361.73      343.98      3.45 o
  -1   2  19      305.57      292.45      2.69 o
   0   2  19      112.48      113.11      1.39 o
   1   2  19      151.72      150.18      1.70 o
   2   2  19      762.44      740.57      7.55 o
   3   2  19       22.73       21.99      1.03 o
   4   2  19        0.66       -0.72      0.72 o
   5   2  19        1.36        3.56      1.18 o
   6   2  19        4.23        5.58      1.58 o
  -6   3  19        3.59        3.61      1.57 o
  -5   3  19       28.42       29.66      1.92 o
  -4   3  19        2.17        1.79      0.56 o
  -3   3  19       72.04       70.04      1.48 o
  -2   3  19       67.73       62.52      1.24 o
  -1   3  19       34.67       37.28      0.99 o
   0   3  19        0.05       -0.29      0.29 o
   1   3  19        0.30        0.16      0.31 o
   2   3  19       68.58       69.17      2.15 o
   3   3  19      505.95      479.07      5.57 o
   4   3  19        0.83        0.40      0.98 o
   5   3  19        1.24        1.43      1.32 o
  -6   4  19        5.83        4.37      1.66 o
  -5   4  19        5.14        4.57      2.65 o
  -4   4  19        2.93        1.83      0.67 o
  -3   4  19       31.39       29.34      1.14 o
  -2   4  19       15.24       21.17      0.88 o
  -1   4  19      456.99      442.53      4.51 o
   0   4  19       42.07       44.83      1.01 o
   1   4  19      108.36      109.50      2.11 o
   2   4  19       39.51       40.39      1.22 o
   3   4  19        0.42       -0.44      0.65 o
   4   4  19       10.15        9.26      1.35 o
   5   4  19        0.13        1.74      1.48 o
  -5   5  19        4.73        5.41      1.62 o
  -4   5  19        2.61        2.14      0.98 o
  -3   5  19        4.95        5.99      0.70 o
  -2   5  19       81.16       76.68      1.54 o
  -1   5  19       22.67       23.51      1.09 o
   0   5  19        2.26        2.36      0.58 o
   1   5  19        0.01       -0.10      0.53 o
   2   5  19        0.18        1.24      0.59 o
   3   5  19      120.56      113.27      2.61 o
   4   5  19        0.08       -0.62      0.97 o
   5   5  19        6.33        5.54      2.48 o
  -5   6  19        1.90        2.40      1.54 o
  -4   6  19        2.25        4.92      2.05 o
  -3   6  19        0.00       -0.54      0.69 o
  -2   6  19       40.05       40.67      1.58 o
  -1   6  19        0.08       -0.32      0.63 o
   0   6  19       41.10       43.55      1.40 o
   1   6  19       12.81       12.69      0.89 o
   2   6  19        3.96        4.60      0.80 o
   3   6  19       17.62       17.92      1.26 o
   4   6  19        3.75        2.20      1.15 o
  -4   7  19       13.61       17.95      2.40 o
  -3   7  19        3.12        4.58      1.15 o
  -2   7  19        1.87        2.13      0.98 o
  -1   7  19        0.42        0.95      0.72 o
   0   7  19        0.13       -0.08      0.81 o
   1   7  19        0.24       -0.23      0.59 o
   2   7  19        0.67        2.85      0.83 o
   3   7  19        0.54        1.88      0.97 o
  -2   8  19        1.82        0.55      0.96 o
  -1   8  19        0.57        1.30      1.19 o
   0   8  19        1.64        1.09      0.69 o
   1   8  19        3.64        3.38      0.87 o
   2   8  19        3.44        4.99      1.20 o
  -6   0  20       33.31       29.09      2.60 o
  -4   0  20       54.00       57.38      2.26 o
  -2   0  20      149.57      146.88      2.53 o
   0   0  20      101.53       90.02      4.09 o
   2   0  20     2372.97     2345.84     31.83 o
   4   0  20       21.14       17.78      4.98 o
   6   0  20        1.85        0.32      1.64 o
  -6   1  20        5.86        4.80      1.07 o
  -5   1  20        7.13        8.57      1.10 o
  -4   1  20       16.77       18.00      1.05 o
  -3   1  20        1.68        3.10      0.59 o
  -2   1  20      511.66      505.23      3.96 o
  -1   1  20      150.63      150.48      1.59 o
   0   1  20        2.30        2.87      0.34 o
   1   1  20        1.37        2.02      0.35 o
   2   1  20        0.73        0.26      0.76 o
   3   1  20      146.33      143.17      2.87 o
   4   1  20        4.86        3.12      0.89 o
   5   1  20        2.17        1.12      1.03 o
   6   1  20       13.09       16.26      1.99 o
  -6   2  20        5.49        5.12      1.64 o
  -5   2  20        0.41       -0.37      0.86 o
  -4   2  20       46.69       48.86      1.46 o
  -3   2  20       48.79       47.73      1.27 o
  -2   2  20      300.12      284.54      3.22 o
  -1   2  20       23.42       28.44      0.78 o
   0   2  20        0.38        0.18      0.30 o
   1   2  20        7.16        8.60      0.50 o
   2   2  20      994.72      978.14     10.38 o
   3   2  20        0.53        0.68      0.71 o
   4   2  20        6.46        7.29      1.08 o
   5   2  20        0.92        0.57      0.95 o
  -6   3  20        0.92        0.78      1.32 o
  -5   3  20       14.20       12.94      1.92 o
  -4   3  20        3.96        3.55      0.66 o
  -3   3  20       21.84       21.48      0.97 o
  -2   3  20       66.07       66.97      1.33 o
  -1   3  20      301.23      312.12      3.45 o
   0   3  20        1.30        0.98      0.36 o
   1   3  20        5.31        5.79      0.46 o
   2   3  20      111.80      100.40      2.07 o
   3   3  20      103.16      108.97      2.56 o
   4   3  20        3.79        2.41      1.07 o
   5   3  20        2.14        3.73      1.57 o
  -6   4  20        0.07        0.52      1.48 o
  -5   4  20        0.64        1.52      1.29 o
  -4   4  20       30.00       30.68      1.39 o
  -3   4  20        3.63        4.02      0.65 o
  -2   4  20      467.43      460.98      6.45 o
  -1   4  20       27.08       26.71      0.95 o
   0   4  20        0.02       -0.03      0.40 o
   1   4  20       12.56       11.45      0.80 o
   2   4  20      154.59      144.03      2.33 o
   3   4  20       68.05       68.66      2.12 o
   4   4  20        0.20        0.44      1.45 o
   5   4  20        1.51        1.56      1.51 o
  -5   5  20        1.49        2.20      1.38 o
  -4   5  20        2.61        2.48      1.01 o
  -3   5  20       38.91       36.96      1.38 o
  -2   5  20        1.64        2.22      0.60 o
  -1   5  20        0.05        0.46      0.58 o
   0   5  20        0.11        0.06      0.51 o
   1   5  20        0.06       -0.20      0.64 o
   2   5  20      128.26      121.21      2.30 o
   3   5  20       14.80       14.93      1.19 o
   4   5  20       11.47       13.53      1.59 o
  -5   6  20        0.82        2.44      2.35 o
  -4   6  20        0.45       -0.64      0.98 o
  -3   6  20        2.45        2.84      1.55 o
  -2   6  20      137.13      133.62      2.87 o
  -1   6  20        6.61        4.71      0.75 o
   0   6  20       28.82       29.79      1.37 o
   1   6  20        1.52        1.70      0.75 o
   2   6  20       53.19       50.27      1.92 o
   3   6  20       15.96       16.05      1.22 o
   4   6  20        0.00        0.60      1.10 o
  -4   7  20        0.18       -1.01      1.01 o
  -3   7  20        1.68        0.85      1.00 o
  -2   7  20       12.30       14.50      1.47 o
  -1   7  20       33.35       35.65      2.34 o
   0   7  20        2.04        1.80      0.85 o
   1   7  20        0.47        0.89      0.73 o
   2   7  20        5.62        4.89      0.97 o
   3   7  20        4.23        4.37      1.29 o
  -2   8  20        4.67        2.84      1.47 o
  -1   8  20        9.93       11.03      1.43 o
   0   8  20        0.17       -0.39      0.75 o
   1   8  20        2.80        3.75      0.89 o
  -5   0  21        9.64        8.62      1.60 o
  -3   0  21      350.96      348.59      6.24 o
  -1   0  21      363.87      363.59      4.80 o
   1   0  21       38.84       32.32      1.48 o
   3   0  21       20.26       19.17      1.61 o
   5   0  21        5.80        6.15      2.25 o
  -6   1  21        4.05        5.63      1.12 o
  -5   1  21       40.24       34.80      1.83 o
  -4   1  21        0.15       -0.49      0.58 o
  -3   1  21        8.55       10.37      0.87 o
  -2   1  21      156.26      152.98      2.01 o
  -1   1  21       10.29       12.48      0.53 o
   0   1  21       22.82       23.99      0.65 o
   1   1  21      355.70      336.18      3.60 o
   2   1  21        0.02       -0.28      0.56 o
   3   1  21        2.12       -0.04      0.64 o
   4   1  21        1.54        2.15      0.88 o
   5   1  21        6.58        7.14      1.23 o
  -6   2  21        1.51        0.36      1.46 o
  -5   2  21       13.48       17.03      1.36 o
  -4   2  21       25.65       26.30      1.57 o
  -3   2  21      162.77      155.53      2.70 o
  -2   2  21       56.13       56.54      1.34 o
  -1   2  21       68.99       66.20      1.15 o
   0   2  21       38.35       39.08      0.85 o
   1   2  21      138.25      133.59      1.80 o
   2   2  21       83.18       78.55      2.54 o
   3   2  21       44.40       43.77      2.64 o
   4   2  21        6.34        6.54      1.05 o
   5   2  21        0.13       -0.32      1.10 o
  -6   3  21        0.03        0.71      1.39 o
  -5   3  21       15.49       21.67      2.81 o
  -4   3  21        5.61        5.61      0.81 o
  -3   3  21      116.29      109.06      1.94 o
  -2   3  21      135.45      137.84      2.14 o
  -1   3  21      152.27      159.24      2.25 o
   0   3  21        2.95        3.87      0.43 o
   1   3  21        1.55        3.17      0.46 o
   2   3  21       29.50       32.32      1.33 o
   3   3  21        3.93        4.10      0.91 o
   4   3  21        8.13        7.92      1.71 o
   5   3  21        3.94        3.40      2.92 o
  -6   4  21        1.47        3.53      2.39 o
  -5   4  21       22.10       31.08      3.57 o
  -4   4  21        1.77        1.19      0.78 o
  -3   4  21       25.22       26.41      1.19 o
  -2   4  21        7.61        8.68      0.71 o
  -1   4  21        0.20       -0.29      0.44 o
   0   4  21       76.09       75.46      1.35 o
   1   4  21      216.12      210.65      3.15 o
   2   4  21        3.35        4.65      0.93 o
   3   4  21       12.23       10.90      1.23 o
   4   4  21        0.06        0.21      1.15 o
   5   4  21        3.26        4.73      1.69 o
  -5   5  21        5.97        4.94      1.65 o
  -4   5  21        6.26        6.38      1.27 o
  -3   5  21       17.14       15.45      1.05 o
  -2   5  21        0.06        0.14      0.59 o
  -1   5  21      140.36      142.91      2.79 o
   0   5  21        5.65        5.58      0.72 o
   1   5  21       26.27       26.41      2.22 o
   2   5  21        5.66        7.09      1.18 o
   3   5  21        7.96        7.22      1.10 o
   4   5  21       14.04       13.26      1.96 o
  -4   6  21        0.55        0.78      1.05 o
  -3   6  21       35.19       35.39      2.13 o
  -2   6  21       12.84       13.46      1.14 o
  -1   6  21        2.15        0.90      0.84 o
   0   6  21        3.01        3.81      0.78 o
   1   6  21        0.03       -0.06      0.74 o
   2   6  21       19.16       16.06      1.35 o
   3   6  21        0.47        0.11      0.85 o
  -3   7  21        0.00        0.26      1.03 o
  -2   7  21        1.88        1.86      1.06 o
  -1   7  21        0.35        0.55      0.83 o
   0   7  21        1.78        0.52      0.99 o
   1   7  21        0.80        1.52      0.86 o
   2   7  21        5.76        5.00      1.28 o
   3   7  21        0.70       -0.89      0.89 o
  -2   8  21        0.87        0.52      1.47 o
  -1   8  21        2.52        1.19      1.15 o
   0   8  21        1.84       -0.41      0.95 o
   1   8  21        0.99        1.89      0.88 o
  -6   0  22        1.19        1.82      1.44 o
  -4   0  22      179.83      179.33      4.21 o
  -2   0  22     1558.93     1594.56     19.67 o
   0   0  22       49.54       45.43      2.61 o
   2   0  22      100.52      108.51      4.49 o
   4   0  22        2.51        3.10      2.52 o
  -6   1  22       27.83       22.33      1.69 o
  -5   1  22       16.47       15.17      1.34 o
  -4   1  22       54.00       53.49      1.57 o
  -3   1  22       64.18       62.44      1.57 o
  -2   1  22        1.12        1.64      0.50 o
  -1   1  22        1.39        0.60      0.36 o
   0   1  22       10.48       10.54      0.57 o
   1   1  22      122.05      125.29      1.86 o
   2   1  22      431.44      405.03      8.18 o
   3   1  22       20.75       18.08      1.15 o
   4   1  22        0.32       -0.54      0.80 o
   5   1  22        2.47        1.12      1.06 o
  -6   2  22        2.94        4.21      1.23 o
  -5   2  22        1.29        2.63      0.98 o
  -4   2  22       56.66       55.14      1.75 o
  -3   2  22       86.26       85.36      1.73 o
  -2   2  22      304.25      308.75      3.51 o
  -1   2  22      107.26      104.21      1.57 o
   0   2  22       79.07       78.57      1.27 o
   1   2  22      261.55      243.53      2.86 o
   2   2  22      114.84      105.22      2.23 o
   3   2  22       12.17       11.07      1.17 o
   4   2  22       10.75       11.30      1.28 o
   5   2  22       20.37       25.70      2.17 o
  -6   3  22        3.37        1.30      1.48 o
  -5   3  22        0.28        0.60      0.97 o
  -4   3  22       14.14       16.66      1.50 o
  -3   3  22       63.25       58.67      1.44 o
  -2   3  22       53.02       53.55      1.32 o
  -1   3  22        3.92        3.54      0.55 o
   0   3  22       59.04       57.81      1.14 o
   1   3  22      244.24      255.62      2.94 o
   2   3  22       28.02       27.43      1.44 o
   3   3  22        0.58       -0.13      0.73 o
   4   3  22        5.50        4.91      1.27 o
   5   3  22        0.86        2.77      1.59 o
  -5   4  22        0.09       -0.41      1.31 o
  -4   4  22        4.03        3.78      1.48 o
  -3   4  22       12.25        9.92      0.92 o
  -2   4  22        5.72        4.31      0.66 o
  -1   4  22        3.33        4.53      0.61 o
   0   4  22       57.03       56.44      1.26 o
   1   4  22        6.27        9.01      1.27 o
   2   4  22      351.41      324.95      5.40 o
   3   4  22       15.40       15.16      1.30 o
   4   4  22        6.82        6.79      1.64 o
  -5   5  22       17.56       23.08      2.52 o
  -4   5  22       20.08       24.61      1.94 o
  -3   5  22        0.17        0.36      0.63 o
  -2   5  22        0.20        0.48      0.57 o
  -1   5  22       26.24       27.33      1.53 o
   0   5  22        9.67        9.61      1.04 o
   1   5  22       65.32       72.71      2.18 o
   2   5  22       12.10       12.97      1.06 o
   3   5  22        5.59        4.39      1.18 o
   4   5  22        2.96        2.33      1.53 o
  -4   6  22        2.56        4.20      1.25 o
  -3   6  22        8.52       10.57      1.43 o
  -2   6  22        6.17        7.22      1.01 o
  -1   6  22        2.28        2.27      0.89 o
   0   6  22       11.91       11.52      1.16 o
   1   6  22       56.43       56.98      2.01 o
   2   6  22       22.68       20.98      1.51 o
   3   6  22        2.48        1.37      1.04 o
  -3   7  22        0.01       -1.24      1.24 o
  -2   7  22        0.47        0.76      1.54 o
  -1   7  22        0.47       -0.70      0.85 o
   0   7  22        4.71        4.96      1.21 o
   1   7  22       16.12       16.91      1.37 o
   2   7  22        5.58        4.80      1.04 o
  -1   8  22        2.89        2.62      1.24 o
   0   8  22        1.47        3.53      1.21 o
  -5   0  23       26.59       29.25      2.46 o
  -3   0  23      772.15      783.29     21.50 o
  -1   0  23        2.33        3.95      1.04 o
   1   0  23      308.02      287.22      5.23 o
   3   0  23        1.19       -0.06      1.03 o
   5   0  23       49.21       52.62      8.13 o
  -6   1  23        2.68        4.12      1.10 o
  -5   1  23        4.05        2.85      0.93 o
  -4   1  23       21.50       20.93      1.44 o
  -3   1  23        7.12        9.99      0.86 o
  -2   1  23       25.34       23.10      1.01 o
  -1   1  23        0.01       -0.37      0.37 o
   0   1  23       11.21       12.66      0.71 o
   1   1  23       23.23       29.88      1.19 o
   2   1  23       25.68       22.89      2.90 o
   3   1  23        1.21        0.79      0.76 o
   4   1  23        0.00       -0.67      0.78 o
   5   1  23        4.92        5.02      1.24 o
  -6   2  23        8.85        8.53      1.55 o
  -5   2  23       20.53       19.48      1.52 o
  -4   2  23        0.05        0.73      0.78 o
  -3   2  23      340.35      350.70      4.56 o
  -2   2  23      156.56      149.62      2.19 o
  -1   2  23       23.64       29.43      0.91 o
   0   2  23        0.02        0.05      0.41 o
   1   2  23      451.69      416.92      4.33 o
   2   2  23      147.08      132.08      3.49 o
   3   2  23        1.95        2.26      0.97 o
   4   2  23        4.81        6.84      1.12 o
   5   2  23        8.29        8.01      1.59 o
  -6   3  23        6.64       14.27      2.56 o
  -5   3  23        7.33        7.28      2.14 o
  -4   3  23        7.99        6.36      1.12 o
  -3   3  23        2.40        3.18      0.68 o
  -2   3  23       56.67       54.08      1.36 o
  -1   3  23        0.08       -0.42      0.42 o
   0   3  23        6.44        8.50      0.62 o
   1   3  23       11.27       12.96      0.82 o
   2   3  23       26.26       21.15      1.23 o
   3   3  23       22.31       17.22      1.59 o
   4   3  23        3.18        4.38      1.52 o
   5   3  23        2.06        3.20      1.71 o
  -5   4  23        3.18        1.03      1.35 o
  -4   4  23        1.84        2.79      1.00 o
  -3   4  23       29.93       30.31      1.46 o
  -2   4  23        0.71       -0.10      0.59 o
  -1   4  23        3.54        2.32      0.58 o
   0   4  23       26.55       29.75      1.29 o
   1   4  23      439.96      410.01      7.08 o
   2   4  23        1.15        2.42      1.12 o
   3   4  23        2.01        1.52      0.85 o
   4   4  23        0.57        2.03      1.43 o
  -5   5  23        2.97        5.84      1.78 o
  -4   5  23        0.04       -0.92      1.20 o
  -3   5  23        0.62       -0.18      0.66 o
  -2   5  23        1.13        1.73      0.78 o
  -1   5  23       18.00       15.57      1.28 o
   0   5  23       22.41       23.10      1.45 o
   1   5  23        6.72       10.02      1.11 o
   2   5  23        2.98        4.41      0.81 o
   3   5  23        0.33        0.19      0.94 o
   4   5  23        0.00       -0.33      1.89 o
  -4   6  23        1.99        2.62      1.48 o
  -3   6  23       14.08       15.82      1.62 o
  -2   6  23       37.11       39.74      2.66 o
  -1   6  23       10.68       10.85      1.24 o
   0   6  23        1.13        3.00      0.92 o
   1   6  23      118.39      121.33      2.95 o
   2   6  23        3.18        3.29      1.50 o
   3   6  23        9.85       11.33      1.64 o
  -3   7  23        0.00       -1.35      1.38 o
  -2   7  23       16.71       21.93      2.47 o
  -1   7  23        4.75        2.92      1.02 o
   0   7  23        8.45        7.82      1.38 o
   1   7  23        1.28        1.89      0.93 o
   2   7  23        3.57        5.84      1.30 o
  -6   0  24        0.01       -0.55      2.27 o
  -4   0  24       56.12       50.86      2.77 o
  -2   0  24       17.82       15.66      1.35 o
   0   0  24        0.20       -0.53      0.53 o
   2   0  24        0.45       -1.22      1.22 o
   4   0  24        2.24        3.11      1.41 o
  -6   1  24        0.45        1.64      0.99 o
  -5   1  24        1.07        1.07      0.88 o
  -4   1  24       86.28       80.13      2.42 o
  -3   1  24       76.44       81.10      1.88 o
  -2   1  24      278.09      268.88      3.69 o
  -1   1  24        0.09       -0.40      0.40 o
   0   1  24        7.75        6.73      0.63 o
   1   1  24       19.53       14.73      0.98 o
   2   1  24        2.54        2.71      0.99 o
   3   1  24        0.07       -0.70      0.70 o
   4   1  24        0.94       -0.10      0.86 o
   5   1  24        0.35        0.15      1.02 o
  -6   2  24        8.46       12.05      2.32 o
  -5   2  24        0.38        0.82      0.91 o
  -4   2  24       33.07       33.39      1.72 o
  -3   2  24        2.21        4.04      0.79 o
  -2   2  24       12.07       13.65      1.66 o
  -1   2  24        0.07       -0.40      0.40 o
   0   2  24       19.02       17.13      0.80 o
   1   2  24       39.44       40.52      1.21 o
   2   2  24        0.04       -0.45      0.99 o
   3   2  24        1.30        0.75      0.93 o
   4   2  24        1.32        0.54      0.92 o
   5   2  24        0.31       -0.94      1.16 o
  -5   3  24        0.92        1.47      1.03 o
  -4   3  24        0.39        0.01      0.95 o
  -3   3  24       38.06       39.06      1.47 o
  -2   3  24        0.21        0.16      0.51 o
  -1   3  24        2.44        1.25      0.52 o
   0   3  24      250.41      237.34      2.88 o
   1   3  24       30.37       22.48      0.99 o
   2   3  24        0.43       -0.05      0.81 o
   3   3  24        0.05        0.20      0.91 o
   4   3  24        0.02       -1.20      1.20 o
  -5   4  24        0.18        1.52      1.49 o
  -4   4  24       17.29       20.26      1.85 o
  -3   4  24        1.56        2.44      0.76 o
  -2   4  24        2.98        2.69      0.66 o
  -1   4  24        8.65        9.38      0.84 o
   0   4  24        0.02        2.05      0.81 o
   1   4  24       13.62       20.07      1.37 o
   2   4  24        0.16        1.98      1.07 o
   3   4  24       14.24       11.04      1.39 o
   4   4  24        0.04        0.97      1.41 o
  -4   5  24        1.34        0.18      1.26 o
  -3   5  24       10.13       11.59      1.07 o
  -2   5  24        1.40        0.81      0.79 o
  -1   5  24        0.00       -1.04      1.04 o
   0   5  24       54.34       55.97      2.21 o
   1   5  24       10.46       13.24      1.24 o
   2   5  24        5.66        6.93      0.97 o
   3   5  24        0.06       -0.28      0.91 o
  -4   6  24        1.51        1.81      1.51 o
  -3   6  24        0.83        1.11      1.22 o
  -2   6  24        7.82        9.46      1.66 o
  -1   6  24       23.74       26.66      1.72 o
   0   6  24       38.77       40.97      1.89 o
   1   6  24        1.24        2.63      1.42 o
   2   6  24        1.27        1.96      1.07 o
   3   6  24        1.38        0.39      1.40 o
  -2   7  24       19.24       20.41      3.07 o
  -1   7  24        2.54        2.74      1.04 o
   0   7  24        6.50        8.50      1.47 o
   1   7  24       24.10       26.54      1.70 o
   2   7  24        0.05       -0.46      1.55 o
  -5   0  25       23.24       22.90      2.33 o
  -3   0  25        1.61        2.81      0.99 o
  -1   0  25       76.93       72.62      2.35 o
   1   0  25      820.30      703.57     13.37 o
   3   0  25       40.47       37.33      2.72 o
   5   0  25        0.40        0.59      2.18 o
  -6   1  25        9.29       11.18      2.13 o
  -5   1  25        0.19       -0.17      1.17 o
  -4   1  25       22.21       24.84      1.59 o
  -3   1  25      296.04      279.89      3.96 o
  -2   1  25       33.21       34.52      1.27 o
  -1   1  25       28.12       25.29      1.12 o
   0   1  25       34.29       27.05      1.22 o
   1   1  25      152.96      164.79      2.87 o
   2   1  25       22.08       22.45      1.86 o
   3   1  25        0.90        1.17      0.98 o
   4   1  25        2.36        3.36      1.10 o
   5   1  25        1.73        0.64      1.12 o
  -6   2  25        0.58        1.26      1.24 o
  -5   2  25       20.07       22.76      1.91 o
  -4   2  25        2.70        4.86      1.05 o
  -3   2  25       58.43       64.82      1.85 o
  -2   2  25       27.54       27.24      1.20 o
  -1   2  25       27.80       24.43      0.96 o
   0   2  25        0.47        0.63      0.49 o
   1   2  25      107.28       90.60      1.81 o
   2   2  25       30.51       30.83      4.30 o
   3   2  25        4.33        3.66      1.43 o
   4   2  25        4.77        3.20      1.23 o
  -5   3  25        9.77       10.99      1.53 o
  -4   3  25       23.48       23.58      1.81 o
  -3   3  25        2.88        2.71      0.74 o
  -2   3  25       13.60       13.55      0.94 o
  -1   3  25       23.34       22.91      0.99 o
   0   3  25        0.45        1.59      0.57 o
   1   3  25        2.43        2.96      0.81 o
   2   3  25       13.82       12.78      1.33 o
   3   3  25       13.42       12.29      1.45 o
   4   3  25       14.52       18.78      2.32 o
  -5   4  25       17.00       19.61      2.43 o
  -4   4  25        0.25        2.08      1.02 o
  -3   4  25      117.04      128.38      2.98 o
  -2   4  25        0.96        0.49      0.66 o
  -1   4  25        6.99        7.62      1.15 o
   0   4  25       42.18       48.31      2.70 o
   1   4  25        0.08        1.19      0.80 o
   2   4  25        0.40       -0.09      1.83 o
   3   4  25        0.30       -0.47      0.89 o
   4   4  25        4.08        3.60      1.56 o
  -4   5  25        0.49        0.47      1.36 o
  -3   5  25        1.02        2.11      0.91 o
  -2   5  25        6.09        6.20      1.06 o
  -1   5  25        4.75        4.04      1.14 o
   0   5  25       89.83       96.75      3.10 o
   1   5  25        7.83        8.08      1.11 o
   2   5  25        1.66        2.11      0.93 o
   3   5  25        4.44        6.12      1.62 o
  -3   6  25        6.10        6.44      1.41 o
  -2   6  25        0.11        3.79      4.12 o
  -1   6  25        2.80        1.96      1.08 o
   0   6  25       32.66       37.53      2.19 o
   1   6  25       28.63       29.46      2.03 o
   2   6  25        1.14        1.32      1.26 o
  -2   7  25        0.02       -0.93      1.94 o
  -1   7  25        0.98        1.13      1.43 o
   0   7  25       60.78       67.56      2.88 o
   1   7  25        1.55        2.45      1.04 o
  -6   0  26        1.42       -0.47      1.39 o
  -4   0  26        1.17        2.30      1.70 o
  -2   0  26       11.87       12.28      1.27 o
   0   0  26      358.80      288.90      5.48 o
   2   0  26        0.10       -0.21      1.51 o
   4   0  26        3.38        4.62      1.68 o
  -6   1  26        1.75        1.64      2.14 o
  -5   1  26        2.67        1.83      0.95 o
  -4   1  26       72.60       74.55      2.39 o
  -3   1  26        0.00        1.24      0.72 o
  -2   1  26        0.53        0.61      0.56 o
  -1   1  26        6.97        7.01      0.74 o
   0   1  26       32.24       25.71      1.09 o
   1   1  26        1.20        2.12      0.59 o
   2   1  26        2.69        1.14      1.11 o
   3   1  26        0.04       -0.85      0.85 o
   4   1  26       38.95       47.54      2.40 o
  -5   2  26        0.18       -0.02      0.98 o
  -4   2  26       31.93       35.73      2.10 o
  -3   2  26      143.50      144.28      2.87 o
  -2   2  26        0.01        0.19      0.55 o
  -1   2  26        0.00       -0.51      0.51 o
   0   2  26      190.97      169.99      2.67 o
   1   2  26       57.71       46.80      1.53 o
   2   2  26       11.20        9.13      1.53 o
   3   2  26        0.02        0.72      0.96 o
   4   2  26        0.27        0.71      1.26 o
  -5   3  26        1.08        0.92      1.14 o
  -4   3  26       20.71       21.60      1.79 o
  -3   3  26        1.90        6.11      0.97 o
  -2   3  26        0.62        0.38      0.61 o
  -1   3  26        0.00       -0.26      0.54 o
   0   3  26       29.53       23.40      1.21 o
   1   3  26        9.29       12.05      1.28 o
   2   3  26        1.87        0.58      0.91 o
   3   3  26        0.84       -0.10      1.17 o
   4   3  26        8.66       10.60      2.29 o
  -5   4  26        0.27       -0.63      1.36 o
  -4   4  26       70.06       77.15      3.51 o
  -3   4  26        9.16       13.47      1.23 o
  -2   4  26        2.71        1.27      0.73 o
  -1   4  26        2.70        1.22      0.87 o
   0   4  26       28.58       27.38      1.85 o
   1   4  26        0.47        1.81      1.03 o
   2   4  26        0.63        0.34      0.99 o
   3   4  26        0.20       -0.25      0.94 o
  -4   5  26        0.05        1.60      1.45 o
  -3   5  26        1.48        3.72      1.75 o
  -2   5  26        3.20        3.66      1.06 o
  -1   5  26       18.02       16.82      1.82 o
   0   5  26       26.36       26.65      1.90 o
   1   5  26        6.64        6.61      1.35 o
   2   5  26        0.18        0.75      1.24 o
   3   5  26        0.27       -0.80      1.72 o
  -3   6  26       11.51       13.28      2.01 o
  -2   6  26        0.18       -0.66      1.44 o
  -1   6  26       15.44       19.77      1.90 o
   0   6  26        6.80        6.82      1.14 o
   1   6  26       14.14        7.98      2.23 o
   2   6  26        2.45        5.07      1.52 o
  -1   7  26        0.06        0.33      1.16 o
   0   7  26       10.66       13.78      1.73 o
  -5   0  27        1.10        1.41      1.32 o
  -3   0  27       36.50       33.60      2.79 o
  -1   0  27        6.56        5.93      1.01 o
   1   0  27        0.06       -0.57      0.89 o
   3   0  27        0.20       -1.26      1.64 o
  -5   1  27        0.25        0.20      0.90 o
  -4   1  27       10.39        8.72      1.17 o
  -3   1  27        0.87       -0.25      0.72 o
  -2   1  27        1.89        1.83      0.61 o
  -1   1  27       54.75       47.62      1.43 o
   0   1  27       31.72       30.45      1.27 o
   1   1  27       27.54       25.40      1.31 o
   2   1  27        2.72        3.03      1.23 o
   3   1  27        0.20       -0.80      1.64 o
   4   1  27        8.60       10.41      1.66 o
  -5   2  27        0.37       -0.34      1.35 o
  -4   2  27       26.42       23.87      1.64 o
  -3   2  27        0.95        1.88      0.76 o
  -2   2  27        8.41        7.73      0.88 o
  -1   2  27       14.31       13.78      0.94 o
   0   2  27        0.39        2.46      0.60 o
   1   2  27        0.55        0.22      0.61 o
   2   2  27        0.49        0.18      1.08 o
   3   2  27        3.53        3.97      1.50 o
   4   2  27        0.52       -0.05      1.15 o
  -5   3  27       20.68       19.54      1.91 o
  -4   3  27        0.29        1.98      1.09 o
  -3   3  27       62.79       60.22      2.41 o
  -2   3  27        1.36        2.66      0.72 o
  -1   3  27        9.32       10.00      0.92 o
   0   3  27       24.25       31.41      1.90 o
   1   3  27        2.28        1.24      0.84 o
   2   3  27        2.68        1.14      0.96 o
   3   3  27        3.53        0.02      3.02 o
   4   3  27       22.38       31.13      2.95 o
  -4   4  27        9.78        9.52      2.18 o
  -3   4  27       46.59       50.87      1.99 o
  -2   4  27       19.50       20.92      1.64 o
  -1   4  27       15.94       16.37      2.09 o
   0   4  27       12.67       10.28      1.51 o
   1   4  27        1.74        1.40      1.08 o
   2   4  27        1.18        0.59      1.05 o
   3   4  27        0.46        1.73      1.29 o
  -4   5  27       10.02       11.69      2.02 o
  -3   5  27       37.00       42.47      2.30 o
  -2   5  27        6.05        8.68      2.31 o
  -1   5  27        0.01       -1.17      1.17 o
   0   5  27        0.30        0.35      1.07 o
   1   5  27        0.59        3.16      1.13 o
   2   5  27        0.29        1.38      0.92 o
   3   5  27        1.24        1.72      2.06 o
  -3   6  27        4.20        4.50      1.56 o
  -2   6  27        7.68        8.57      1.75 o
  -1   6  27        0.02       -1.93      1.93 o
   0   6  27        1.26        1.75      1.14 o
   1   6  27        7.12        5.96      2.02 o
   2   6  27        1.72        3.34      1.44 o
  -4   0  28       13.99       19.46      2.09 o
  -2   0  28       10.61       10.16      1.26 o
   0   0  28        8.08        5.56      1.02 o
   2   0  28        2.08        3.53      1.89 o
   4   0  28        0.39        0.32      1.53 o
  -5   1  28        5.28        4.15      1.22 o
  -4   1  28        7.36        8.12      1.13 o
  -3   1  28       14.91       11.74      1.49 o
  -2   1  28       36.50       34.14      1.49 o
  -1   1  28       24.36       21.70      1.15 o
   0   1  28       55.52       44.10      1.41 o
   1   1  28        0.14       -0.57      0.60 o
   2   1  28       10.62        9.12      1.81 o
   3   1  28        1.20        0.15      1.23 o
   4   1  28        0.18       -0.11      1.15 o
  -5   2  28        2.72        2.32      1.25 o
  -4   2  28        3.66        5.42      1.33 o
  -3   2  28        2.46        2.17      0.86 o
  -2   2  28        5.96        6.82      0.90 o
  -1   2  28        2.26        5.36      0.81 o
   0   2  28       61.65       54.91      1.69 o
   1   2  28        8.05        6.48      1.14 o
   2   2  28        1.20       -1.14      1.93 o
   3   2  28        3.51        4.33      1.51 o
   4   2  28        3.76        2.31      1.32 o
  -5   3  28        2.43        3.61      1.30 o
  -4   3  28      104.46      111.20      3.55 o
  -3   3  28        4.63        5.12      1.16 o
  -2   3  28        1.52        0.44      0.74 o
  -1   3  28       21.30       20.48      1.20 o
   0   3  28        4.26        3.99      1.02 o
   1   3  28        4.66        4.70      1.03 o
   2   3  28        1.85        1.42      1.39 o
   3   3  28        0.44       -1.89      1.99 o
  -4   4  28        0.07        0.86      1.09 o
  -3   4  28        3.02        3.92      1.17 o
  -2   4  28        1.96        1.34      0.96 o
  -1   4  28        7.22        7.88      1.23 o
   0   4  28       33.00       26.24      2.23 o
   1   4  28        1.87        3.52      1.47 o
   2   4  28        0.07        1.91      1.18 o
   3   4  28       12.24       13.41      1.91 o
  -3   5  28        4.00        4.21      1.56 o
  -2   5  28        0.00        0.56      1.41 o
  -1   5  28        0.03       -0.93      0.93 o
   0   5  28        1.35        1.87      1.20 o
   1   5  28        6.58        7.76      1.45 o
   2   5  28        4.56        5.37      2.23 o
  -2   6  28        4.42        4.17      1.51 o
  -1   6  28       25.31       30.68      3.10 o
   0   6  28        3.11        4.49      1.41 o
   1   6  28        1.22        1.97      1.76 o
  -5   0  29        1.47        2.03      1.49 o
  -3   0  29        0.84       -0.46      1.03 o
  -1   0  29       22.75       18.35      1.70 o
   1   0  29        0.25        0.05      0.96 o
   3   0  29       72.22       91.42      5.75 o
  -5   1  29        3.03        4.02      1.13 o
  -4   1  29       19.04       16.95      1.61 o
  -3   1  29        2.34        3.07      0.89 o
  -2   1  29        6.48        6.48      0.89 o
  -1   1  29       58.56       46.15      1.78 o
   0   1  29       10.39        9.67      0.87 o
   1   1  29       30.84       38.58      1.58 o
   2   1  29        1.03        1.62      1.19 o
   3   1  29        0.01       -0.88      2.71 o
   4   1  29        0.01       -0.89      1.46 o
  -5   2  29        0.10        0.46      1.16 o
  -4   2  29       21.49       25.66      2.01 o
  -3   2  29        4.26        5.15      1.00 o
  -2   2  29        9.58       10.84      1.04 o
  -1   2  29       29.85       27.97      1.88 o
   0   2  29       51.44       49.42      2.22 o
   1   2  29        2.04        3.20      1.00 o
   2   2  29        9.76        9.63      1.41 o
   3   2  29       26.83       33.42      3.82 o
  -4   3  29       24.98       24.46      2.01 o
  -3   3  29        3.52        4.50      1.19 o
  -2   3  29        9.29       10.31      1.14 o
  -1   3  29       22.96       20.03      1.66 o
   0   3  29       32.56       33.29      1.94 o
   1   3  29        0.38        1.17      1.07 o
   2   3  29        4.05        5.84      1.48 o
   3   3  29        0.00        0.45      1.36 o
  -4   4  29        1.15        1.00      1.15 o
  -3   4  29       10.80       12.06      1.50 o
  -2   4  29        0.02        0.17      0.93 o
  -1   4  29       12.12       11.37      1.41 o
   0   4  29       15.90       17.57      1.97 o
   1   4  29        0.07        1.37      1.06 o
   2   4  29        4.49        8.37      1.51 o
   3   4  29        0.09        1.13      2.14 o
  -3   5  29        0.31        1.32      1.57 o
  -2   5  29        3.11        4.88      1.18 o
  -1   5  29        0.00       -1.16      1.16 o
   0   5  29       13.56       20.34      2.15 o
   1   5  29        0.44       -0.04      1.00 o
   2   5  29        0.19        1.55      1.81 o
  -2   6  29        4.41        5.98      1.66 o
  -1   6  29        0.27        0.34      1.10 o
   0   6  29        5.27        5.02      1.51 o
  -4   0  30       28.88       30.62      2.67 o
  -2   0  30       28.54       25.65      2.21 o
   0   0  30        9.48        7.80      1.18 o
   2   0  30        0.03       -0.13      1.81 o
  -5   1  30        1.00        1.29      1.17 o
  -4   1  30        6.59        6.73      1.17 o
  -3   1  30        2.74        2.50      0.90 o
  -2   1  30        7.29        7.76      1.12 o
  -1   1  30        3.28        2.44      0.72 o
   0   1  30        2.93        2.01      0.74 o
   1   1  30        1.95        4.07      0.93 o
   2   1  30        6.05        3.40      1.44 o
   3   1  30        0.77       -1.66      1.66 o
  -4   2  30        0.03        0.82      1.07 o
  -3   2  30       14.17       13.27      1.33 o
  -2   2  30        1.64        0.59      0.70 o
  -1   2  30        8.53       10.03      1.00 o
   0   2  30        6.38        4.93      0.86 o
   1   2  30        2.33        2.35      1.01 o
   2   2  30        1.01       -0.30      1.01 o
   3   2  30       35.50       39.52      3.11 o
  -4   3  30        8.54        7.13      1.67 o
  -3   3  30        9.52       10.14      1.65 o
  -2   3  30        0.64        0.69      0.77 o
  -1   3  30        4.49        5.16      1.19 o
   0   3  30        1.99        3.25      1.27 o
   1   3  30        4.13        7.11      1.89 o
   2   3  30        0.02       -1.07      1.11 o
   3   3  30        0.79       -0.03      2.29 o
  -3   4  30        1.26        2.25      1.14 o
  -2   4  30       10.96       14.83      1.96 o
  -1   4  30       14.76       17.14      1.62 o
   0   4  30        0.11        0.82      1.10 o
   1   4  30        1.38        2.37      1.83 o
   2   4  30        9.93       18.81      2.39 o
  -3   5  30        1.65        1.72      2.10 o
  -2   5  30        0.00        0.51      0.99 o
  -1   5  30       34.88       37.06      3.77 o
   0   5  30        2.84        4.47      1.85 o
   1   5  30        0.02        0.64      1.15 o
  -3   0  31        3.45        1.40      1.24 o
  -1   0  31        1.22        2.76      1.26 o
   1   0  31        9.92        9.36      3.03 o
   3   0  31        4.06        1.60      2.10 o
  -4   1  31        2.18        2.55      1.04 o
  -3   1  31        2.08        2.63      0.95 o
  -2   1  31        1.55        1.92      0.82 o
  -1   1  31        1.20        1.02      0.93 o
   0   1  31        0.69        1.56      0.86 o
   1   1  31        0.47       -0.06      0.77 o
   2   1  31        4.59        7.34      1.71 o
   3   1  31        8.47       10.43      2.03 o
  -4   2  31        0.09        0.18      1.16 o
  -3   2  31        0.08        1.70      0.99 o
  -2   2  31        9.82       10.33      1.19 o
  -1   2  31        6.36       11.04      1.06 o
   0   2  31        2.18        1.07      0.88 o
   1   2  31        2.91        2.11      1.03 o
   2   2  31        0.07       -0.69      1.05 o
   3   2  31        1.14       -0.04      2.14 o
  -4   3  31        0.01        0.34      1.56 o
  -3   3  31        1.76        2.89      1.17 o
  -2   3  31        0.12       -0.81      0.90 o
  -1   3  31       11.26        8.17      1.30 o
   0   3  31        3.20        2.69      1.90 o
   1   3  31        1.02        0.82      1.07 o
   2   3  31       15.26       16.89      2.11 o
  -3   4  31        4.78        5.22      1.27 o
  -2   4  31       17.52       19.35      1.74 o
  -1   4  31        0.91        3.61      1.18 o
   0   4  31        6.53        7.65      1.56 o
   1   4  31        0.78        2.72      1.22 o
   2   4  31        0.01        1.31      1.51 o
  -2   5  31        0.08        0.91      1.09 o
  -1   5  31        0.15        1.87      1.12 o
   0   5  31        0.06        0.26      1.21 o
   1   5  31        1.38        3.16      1.36 o
  -4   0  32       19.19       26.47      2.62 o
  -2   0  32        0.18       -0.58      1.01 o
   0   0  32       25.15       33.08      2.65 o
   2   0  32        0.81        1.64      1.97 o
  -4   1  32        2.39        1.07      0.99 o
  -3   1  32        0.45        0.75      0.89 o
  -2   1  32        3.26        0.46      0.80 o
  -1   1  32        1.42       -0.08      0.72 o
   0   1  32        1.03        1.44      0.78 o
   1   1  32        2.82        3.06      1.09 o
   2   1  32       72.70       86.46      5.45 o
   3   1  32        0.14       -0.39      1.54 o
  -4   2  32        5.17        7.70      1.49 o
  -3   2  32        9.62       10.46      1.44 o
  -2   2  32        0.80        1.18      0.84 o
  -1   2  32       11.56       11.73      1.08 o
   0   2  32        2.64        2.96      2.11 o
   1   2  32        6.09        4.16      1.12 o
   2   2  32        0.93        2.71      1.22 o
  -3   3  32        4.47        6.38      1.34 o
  -2   3  32        0.02       -0.34      1.19 o
  -1   3  32        1.61        1.54      1.04 o
   0   3  32       11.06       15.45      2.24 o
   1   3  32        3.15        3.11      2.16 o
   2   3  32        2.05        2.72      1.42 o
  -3   4  32        5.43        6.58      1.43 o
  -2   4  32        0.12        1.54      1.57 o
  -1   4  32       54.10       56.67      2.60 o
   0   4  32        0.19        0.06      1.10 o
   1   4  32        0.04        1.27      1.15 o
  -1   5  32        0.00       -1.21      1.39 o
   0   5  32        3.10        4.03      2.02 o
  -3   0  33        6.08        6.79      2.56 o
  -1   0  33        0.80        2.44      1.39 o
   1   0  33        2.06        2.23      1.97 o
  -4   1  33        1.46        2.71      1.09 o
  -3   1  33        1.22        1.53      1.03 o
  -2   1  33        1.43        1.75      0.87 o
  -1   1  33        2.76        4.76      0.97 o
   0   1  33        0.28        0.74      0.85 o
   1   1  33        1.87        3.70      1.18 o
   2   1  33        2.99        3.05      1.51 o
  -3   2  33        2.12        5.32      1.31 o
  -2   2  33        5.61        9.43      2.41 o
  -1   2  33        0.00        0.43      0.81 o
   0   2  33        0.13       -0.25      1.06 o
   1   2  33        0.34        1.98      1.07 o
   2   2  33        0.16       -1.36      1.36 o
  -3   3  33        0.23        0.64      1.07 o
  -2   3  33        0.38        2.54      1.11 o
  -1   3  33        2.75        4.49      1.23 o
   0   3  33        0.05        0.43      1.39 o
   1   3  33        0.19        0.44      1.23 o
  -2   4  33       24.99       28.74      3.49 o
  -1   4  33        1.85        3.30      1.22 o
   0   4  33        0.40        0.24      1.28 o
   1   4  33        0.60        3.86      1.85 o
  -2   0  34        3.69       10.30      2.88 o
   0   0  34       12.78       15.89      2.06 o
   2   0  34        0.21       -1.81      1.81 o
  -3   1  34        0.01        0.12      0.92 o
  -2   1  34        8.09       13.26      1.40 o
  -1   1  34        0.04        1.94      0.90 o
   0   1  34        3.74        2.73      0.98 o
   1   1  34        0.00       -0.74      1.88 o
   2   1  34        6.46        9.05      2.62 o
  -3   2  34        0.67        0.73      1.10 o
  -2   2  34        0.53        2.94      1.18 o
  -1   2  34        8.10       12.75      1.54 o
   0   2  34        6.27        7.22      1.73 o
   1   2  34       13.04       14.89      2.02 o
  -2   3  34       16.73       20.98      1.88 o
  -1   3  34        2.26        3.42      1.24 o
   0   3  34        0.50       -1.18      1.18 o
   1   3  34        1.42        1.79      1.34 o
  -1   4  34        0.18        0.69      1.37 o
  -3   0  35        0.08       -1.30      1.30 o
  -1   0  35        0.31        0.71      1.16 o
   1   0  35       33.54       32.98      2.88 o
  -3   1  35        9.70       15.52      1.56 o
  -2   1  35        0.67        0.95      0.94 o
  -1   1  35        9.81       15.90      1.45 o
   0   1  35        3.30        4.11      1.08 o
   1   1  35        5.04        6.71      1.85 o
  -2   2  35        3.58        6.72      1.36 o
  -1   2  35       11.53       17.99      1.78 o
   0   2  35        0.88        0.30      1.60 o
   1   2  35        5.99        7.50      1.66 o
  -1   3  35        0.73        2.40      1.15 o
   0   3  35        1.35        0.28      2.70 o
  -2   0  36       21.43       34.51      2.96 o
   0   0  36        0.99        0.84      1.29 o
  -2   1  36        1.73        3.66      1.12 o
  -1   1  36        0.63        0.57      0.92 o
   0   1  36        4.83        5.44      1.17 o
  -1   2  36        0.02        0.69      1.09 o
   0   2  36        2.23        3.02      1.24 o
  -1   0  37        0.80        1.00      1.42 o
 
